# Supplementary material for: [μ-Bis(diphenyl­phosphan­yl)methane-1:2κ2 P:P′]nona­carbonyl-1κ3 C,2κ3 C,3κ3 C-[tris­(biphenyl-4-yl)arsane-3κAs]-triangulo-triruthenium(0)
Source: Acta Crystallogr Sect E Struct Rep Online. 2011 Jan 15;67(Pt 2):m216–7. doi: 10.1107/S160053681100078X (PMC3051758; doi:10.1107/S160053681100078X)
Supplement: Supplementary file 1 [file e-67-0m216-sup1.cif]

##############################################################################
###                                                                        ###
###        Electronic paper (Acta Crystallographica Section E)             ###
###                                                                        ###
##############################################################################
#                                                                            #
# This CIF contains the data in a paper accepted for publication in Acta     #
# Crystallographica Section E. It conforms to the requirements of Notes      #
# for Authors for Section E, and has been peer reviewed under the auspices   #
# of the IUCr Commission on Journals.                                        #
#                                                                            #
# Full details of the Crystallographic Information File format               #
# are given in the paper "The Crystallographic Information File (CIF):       #
# a New Standard Archive File for Crystallography" by S. R. Hall, F. H.      #
# Allen and I. D. Brown [Acta Cryst. (1991), A47, 655-685].                  #
#                                                                            #
# The current version of the core CIF dictionary is obtainable from          #
# ftp://ftp.iucr.org/pub/cif_core.dic. The current version number is 2.4.    #
#                                                                            #
# Software is freely available for graphical display of the structure(s) in  #
# this CIF.  For information consult the CIF home page http://www.iucr.org/  #
# cif/home.html                                                              #
#                                                                            #
# This file may be used for bona fide research purposes within the           #
# scientific community so long as proper attribution is given to the journal # 
# article from which it was obtained.                                        #
#                                                                            #
##############################################################################
                                             
data_global
_audit_creation_method     'form.cif (version 2.0)'
_journal_data_validation_number     ?
_journal_date_recd_electronic     2010-12-22
_journal_date_accepted     2011-01-06
_journal_name_full     'Acta Crystallographica, Section E'
_journal_year     2011
_journal_volume     67
_journal_issue      2
_journal_page_first     m216
_journal_page_last     m217
_journal_paper_category     QM
_journal_coeditor_code     NG5095
_publ_contact_author_name     'Omar bin Shawkataly'
_publ_contact_author_address
;
      Chemical Sciences Programme
      School of Distance Education
      Universiti Sains Malaysia
      11800 USM, Penang
      Malaysia
;
_publ_contact_author_email     'omarsa@usm.my'
_publ_contact_author_fax     '+60-4-657-6000'
_publ_contact_author_phone     '+60-4-653-3936'
_publ_section_title
;\
[\m-Bis(diphenylphosphanyl)methane-1:2\k^2^<i>P</i>:<i>P</i>']nonacarbonyl-\
1\k^3^<i>C</i>,2\k^3^<i>C</i>,3\k^3^<i>C</i>-[tris(biphenyl-4-yl)arsane-\
3\k<i>As</i>]-<i>triangulo</i>-triruthenium(0)
;
loop_
    _publ_author_name
    _publ_author_footnote
    _publ_author_address
    'Omar bin Shawkataly'
;
      Thomson Reuters ResearcherID: B-6034-2009.
      On secondment to: Multimedia University, Melaka Campus,
      Jalan Ayer Keroh Lama, 74750 Melaka, Malaysia.
;
;
      Chemical Sciences Programme
      School of Distance Education
      Universiti Sains Malaysia
      11800 USM, Penang
      Malaysia
;
    'Imthyaz Ahmed Khan'
;
      Thomson Reuters ResearcherID: E-2833-2010.
Current address: Department of Chemistry, Gokhale Centenary College,
Ankola 5813 14, NK,
Karnataka, India.
;
;
      Chemical Sciences Programme
      School of Distance Education
      Universiti Sains Malaysia
      11800 USM, Penang
      Malaysia
;
    'Siti Syaida Sirat' ?
;
      Chemical Sciences Programme
      School of Distance Education
      Universiti Sains Malaysia
      11800 USM, Penang
      Malaysia
;
    'Chin Sing Yeap'
;
      Thomson Reuters ResearcherID: A-5523-2009
;
;
      X-ray Crystallography Unit
      School of Physics
      Universiti Sains Malaysia
      11800 USM, Penang
      Malaysia
;
    'Hoong-Kun Fun'
;
      Thomson Reuters ResearcherID: A-3561-2009.
      Additional correspondence author, e-mail: hkfun@usm.my
;
;     X-ray Crystallography Unit
      School of Physics
      Universiti Sains Malaysia
      11800 USM, Penang
      Malaysia
;
data_I
_audit_creation_method     SHELXL-97
_chemical_name_systematic
;
[\m-Bis(diphenylphosphanyl)methane-1:2\k^2^<i>P</i>:<i>P</i>']nonacarbonyl-
1\k^3^<i>C</i>,2\k^3^<i>C</i>,3\k^3^<i>C</i>-[tris(biphenyl-4-yl)arsane-
3\k<i>As</i>]-<i>triangulo</i>-triruthenium(0)
;
_chemical_name_common     ?
_chemical_formula_moiety     'C70 H49 As O9 P2 Ru3'
_chemical_formula_sum     'C70 H49 As O9 P2 Ru3'
_chemical_formula_iupac     '[Ru3 (C36 H27 As) (C25 H22 P2) (C O)9]'
_chemical_formula_weight     1474.16
_chemical_melting_point     ?
_symmetry_cell_setting     triclinic
_symmetry_space_group_name_H-M     'P -1'
_symmetry_space_group_name_Hall     '-P 1'
loop_
    _symmetry_equiv_pos_as_xyz
    'x, y, z'
    '-x, -y, -z'
_cell_length_a     10.8435(7)
_cell_length_b     12.6134(8)
_cell_length_c     22.4695(15)
_cell_angle_alpha     81.0290(10)
_cell_angle_beta     82.7690(10)
_cell_angle_gamma     79.2650(10)
_cell_volume     2967.6(3)
_cell_formula_units_Z     2
_cell_measurement_reflns_used     9028
_cell_measurement_theta_min     2.77
_cell_measurement_theta_max     29.90
_cell_measurement_temperature     100.00(10)
_exptl_crystal_description     'plate'
_exptl_crystal_colour     'brown'
_exptl_crystal_size_max     0.50
_exptl_crystal_size_mid     0.17
_exptl_crystal_size_min     0.02
_exptl_crystal_density_diffrn     1.650
_exptl_crystal_density_meas     ?
_exptl_crystal_density_method     'not measured'
_exptl_crystal_F_000     1472
_exptl_absorpt_coefficient_mu     1.421
_exptl_absorpt_correction_type     multi-scan
_exptl_absorpt_process_details     '(<i>SADABS</i>; Bruker, 2009)'
_exptl_absorpt_correction_T_min     0.5391
_exptl_absorpt_correction_T_max     0.9667
_exptl_special_details
;
The crystal was placed in the cold stream of an Oxford Cryosystems Cobra
open-flow nitrogen cryostat (Cosier & Glazer, 1986) operating at 100.0 (1) K.
;
_diffrn_ambient_temperature     100
_diffrn_radiation_type     MoK\a
_diffrn_radiation_wavelength     0.71073
_diffrn_radiation_source     'fine-focus sealed tube'
_diffrn_radiation_monochromator     graphite
_diffrn_measurement_device_type     'Bruker APEXII DUO CCD area-detector'
_diffrn_measurement_method     '\f and \w'
_diffrn_detector_area_resol_mean     ?
_diffrn_reflns_number     50392
_diffrn_reflns_av_R_equivalents     0.0390
_diffrn_reflns_av_sigmaI/netI     0.0371
_diffrn_reflns_theta_min     1.78
_diffrn_reflns_theta_max     27.50
_diffrn_reflns_theta_full     27.50
_diffrn_measured_fraction_theta_max     0.988
_diffrn_measured_fraction_theta_full     0.988
_diffrn_reflns_limit_h_min     -13
_diffrn_reflns_limit_h_max     14
_diffrn_reflns_limit_k_min     -16
_diffrn_reflns_limit_k_max     16
_diffrn_reflns_limit_l_min     -29
_diffrn_reflns_limit_l_max     29
_diffrn_standards_number     0
_diffrn_standards_interval_count     .
_diffrn_standards_interval_time     .
_diffrn_standards_decay_%     ?
_refine_special_details
;
Refinement of <i>F</i>^2^ against ALL reflections. The weighted <i>R</i>-factor
<i>wR</i> and goodness of fit <i>S</i> are based on <i>F</i>^2^, conventional
<i>R</i>-factors <i>R</i> are based on <i>F</i>, with <i>F</i> set to zero for
negative <i>F</i>^2^. The threshold expression of <i>F</i>^2^ >
\s(<i>F</i>^2^) is used only for calculating <i>R</i>-factors(gt) <i>etc</i>.
and is not relevant to the choice of reflections for refinement.
<i>R</i>-factors based on <i>F</i>^2^ are statistically about twice as large
as those based on <i>F</i>, and <i>R</i>- factors based on ALL data will be
even larger.
;
_reflns_number_total     13475
_reflns_number_gt     11159
_reflns_threshold_expression     I>2\s(I)
_refine_ls_structure_factor_coef     Fsqd
_refine_ls_matrix_type     full
_refine_ls_R_factor_all     0.0430
_refine_ls_R_factor_gt     0.0300
_refine_ls_wR_factor_gt     0.0739
_refine_ls_wR_factor_ref     0.0849
_refine_ls_goodness_of_fit_ref     1.110
_refine_ls_restrained_S_all     1.110
_refine_ls_number_reflns     13475
_refine_ls_number_parameters     766
_refine_ls_number_restraints     0
_refine_ls_hydrogen_treatment     constr
_refine_ls_weighting_scheme     calc
_refine_ls_weighting_details
         'calc w=1/[\s^2^(Fo^2^)+(0.0394P)^2^+2.0751P] where P=(Fo^2^+2Fc^2^)/3'
_atom_sites_solution_hydrogens     geom
_atom_sites_solution_primary     direct
_atom_sites_solution_secondary     difmap
_refine_ls_shift/su_max     0.001
_refine_ls_shift/su_mean     0.000
_refine_diff_density_max     0.912
_refine_diff_density_min     -0.673
_refine_ls_extinction_method     none
_refine_ls_extinction_coef     ?
loop_
    _atom_type_symbol
    _atom_type_description
    _atom_type_scat_dispersion_real
    _atom_type_scat_dispersion_imag
    _atom_type_scat_source
    'C' 'C' 0.0033 0.0016
                         'International Tables Vol C Tables 4.2.6.8 and 6.1.1.4'
    'H' 'H' 0.0000 0.0000
                         'International Tables Vol C Tables 4.2.6.8 and 6.1.1.4'
    'As' 'As' 0.0499 2.0058
                         'International Tables Vol C Tables 4.2.6.8 and 6.1.1.4'
    'O' 'O' 0.0106 0.0060
                         'International Tables Vol C Tables 4.2.6.8 and 6.1.1.4'
    'P' 'P' 0.1023 0.0942
                         'International Tables Vol C Tables 4.2.6.8 and 6.1.1.4'
    'Ru' 'Ru' -1.2594 0.8363
                         'International Tables Vol C Tables 4.2.6.8 and 6.1.1.4'
_computing_data_collection     'APEX2 (Bruker, 2009)'
_computing_cell_refinement     'SAINT (Bruker, 2009)'
_computing_data_reduction     'SAINT (Bruker, 2009)'
_computing_structure_solution     'SHELXTL (Sheldrick, 2008)'
_computing_structure_refinement     'SHELXTL (Sheldrick, 2008)'
_computing_molecular_graphics     'SHELXTL (Sheldrick, 2008)'
_computing_publication_material
                             'SHELXTL (Sheldrick, 2008) and PLATON (Spek, 2009)'
loop_
    _atom_site_type_symbol
    _atom_site_label
    _atom_site_fract_x
    _atom_site_fract_y
    _atom_site_fract_z
    _atom_site_U_iso_or_equiv
    _atom_site_adp_type
    _atom_site_calc_flag
    _atom_site_refinement_flags
    _atom_site_occupancy
    _atom_site_disorder_assembly
    _atom_site_disorder_group
    Ru Ru1 0.44891(2) -0.078490(17) 0.251421(10) 0.01666(6) Uani d . 1 . .
    Ru Ru2 0.59682(2) 0.043132(17) 0.162673(10) 0.01608(6) Uani d . 1 . .
    Ru Ru3 0.38778(2) 0.156754(18) 0.228718(10) 0.01686(6) Uani d . 1 . .
    As As1 0.18353(3) 0.23145(2) 0.280389(13) 0.01803(7) Uani d . 1 . .
    P P1 0.53340(7) -0.23935(6) 0.21184(3) 0.01721(15) Uani d . 1 . .
    P P2 0.74739(7) -0.11370(6) 0.15430(3) 0.01714(15) Uani d . 1 . .
    O O1 0.6635(2) -0.08213(19) 0.32987(10) 0.0307(5) Uani d . 1 . .
    O O2 0.2964(2) -0.1792(2) 0.36158(10) 0.0366(6) Uani d . 1 . .
    O O3 0.2224(2) -0.04572(19) 0.17687(10) 0.0306(5) Uani d . 1 . .
    O O4 0.4449(2) -0.02871(18) 0.07405(10) 0.0278(5) Uani d . 1 . .
    O O5 0.6747(3) 0.21237(19) 0.06021(10) 0.0377(6) Uani d . 1 . .
    O O6 0.7332(2) 0.1412(2) 0.24679(10) 0.0315(5) Uani d . 1 . .
    O O7 0.5071(2) 0.1390(2) 0.34769(10) 0.0325(5) Uani d . 1 . .
    O O8 0.4815(3) 0.36584(19) 0.17562(11) 0.0404(6) Uani d . 1 . .
    O O9 0.2679(2) 0.17734(18) 0.11014(10) 0.0300(5) Uani d . 1 . .
    C C1 0.4231(3) -0.2927(2) 0.17412(13) 0.0214(6) Uani d . 1 . .
    C C2 0.4389(4) -0.3083(3) 0.11416(15) 0.0347(8) Uani d . 1 . .
    H H2A 0.5104 -0.2910 0.0899 0.042 Uiso calc R 1 . .
    C C3 0.3489(4) -0.3499(3) 0.08924(17) 0.0437(10) Uani d . 1 . .
    H H3A 0.3605 -0.3593 0.0485 0.052 Uiso calc R 1 . .
    C C4 0.2444(3) -0.3767(3) 0.12452(17) 0.0345(8) Uani d . 1 . .
    H H4A 0.1864 -0.4072 0.1084 0.041 Uiso calc R 1 . .
    C C5 0.2255(4) -0.3585(3) 0.18381(18) 0.0373(9) Uani d . 1 . .
    H H5A 0.1529 -0.3746 0.2075 0.045 Uiso calc R 1 . .
    C C6 0.3125(3) -0.3169(3) 0.20871(16) 0.0329(8) Uani d . 1 . .
    H H6A 0.2978 -0.3046 0.2489 0.040 Uiso calc R 1 . .
    C C7 0.5935(3) -0.3629(2) 0.26236(13) 0.0216(6) Uani d . 1 . .
    C C8 0.6277(3) -0.4617(2) 0.23914(14) 0.0275(7) Uani d . 1 . .
    H H8A 0.6143 -0.4654 0.1995 0.033 Uiso calc R 1 . .
    C C9 0.6816(4) -0.5544(3) 0.27470(16) 0.0383(9) Uani d . 1 . .
    H H9A 0.7049 -0.6199 0.2588 0.046 Uiso calc R 1 . .
    C C10 0.7004(4) -0.5497(3) 0.33351(16) 0.0392(9) Uani d . 1 . .
    H H10A 0.7373 -0.6118 0.3573 0.047 Uiso calc R 1 . .
    C C11 0.6646(4) -0.4525(3) 0.35749(15) 0.0346(8) Uani d . 1 . .
    H H11A 0.6762 -0.4501 0.3975 0.041 Uiso calc R 1 . .
    C C12 0.6117(3) -0.3592(3) 0.32242(14) 0.0259(7) Uani d . 1 . .
    H H12A 0.5883 -0.2942 0.3387 0.031 Uiso calc R 1 . .
    C C13 0.6680(3) -0.2300(2) 0.15242(12) 0.0190(6) Uani d . 1 . .
    H H13A 0.7289 -0.2968 0.1575 0.023 Uiso calc R 1 . .
    H H13B 0.6376 -0.2236 0.1130 0.023 Uiso calc R 1 . .
    C C14 0.8514(3) -0.1181(2) 0.08339(13) 0.0201(6) Uani d . 1 . .
    C C15 0.8004(3) -0.0690(2) 0.02949(13) 0.0237(6) Uani d . 1 . .
    H H15A 0.7168 -0.0342 0.0304 0.028 Uiso calc R 1 . .
    C C16 0.8753(3) -0.0727(3) -0.02557(13) 0.0280(7) Uani d . 1 . .
    H H16A 0.8415 -0.0407 -0.0614 0.034 Uiso calc R 1 . .
    C C17 0.9990(3) -0.1235(2) -0.02698(14) 0.0278(7) Uani d . 1 . .
    H H17A 1.0490 -0.1246 -0.0638 0.033 Uiso calc R 1 . .
    C C18 1.0501(3) -0.1732(3) 0.02629(15) 0.0296(7) Uani d . 1 . .
    H H18A 1.1336 -0.2083 0.0251 0.036 Uiso calc R 1 . .
    C C19 0.9754(3) -0.1701(2) 0.08146(14) 0.0249(7) Uani d . 1 . .
    H H19A 1.0093 -0.2032 0.1171 0.030 Uiso calc R 1 . .
    C C20 0.8549(3) -0.1593(2) 0.21285(13) 0.0203(6) Uani d . 1 . .
    C C21 0.8689(3) -0.2634(3) 0.24509(14) 0.0249(6) Uani d . 1 . .
    H H21A 0.8234 -0.3136 0.2361 0.030 Uiso calc R 1 . .
    C C22 0.9496(3) -0.2942(3) 0.29044(15) 0.0312(7) Uani d . 1 . .
    H H22A 0.9573 -0.3640 0.3119 0.037 Uiso calc R 1 . .
    C C23 1.0183(3) -0.2204(3) 0.30354(15) 0.0332(8) Uani d . 1 . .
    H H23A 1.0722 -0.2408 0.3340 0.040 Uiso calc R 1 . .
    C C24 1.0076(3) -0.1164(3) 0.27177(14) 0.0302(7) Uani d . 1 . .
    H H24A 1.0543 -0.0671 0.2807 0.036 Uiso calc R 1 . .
    C C25 0.9266(3) -0.0862(3) 0.22646(14) 0.0269(7) Uani d . 1 . .
    H H25A 0.9199 -0.0165 0.2049 0.032 Uiso calc R 1 . .
    C C26 0.0712(3) 0.1451(2) 0.33399(13) 0.0214(6) Uani d . 1 . .
    C C27 -0.0586(3) 0.1666(2) 0.33179(13) 0.0240(6) Uani d . 1 . .
    H H27A -0.0941 0.2243 0.3047 0.029 Uiso calc R 1 . .
    C C28 -0.1362(3) 0.1027(3) 0.36984(13) 0.0253(7) Uani d . 1 . .
    H H28A -0.2231 0.1185 0.3681 0.030 Uiso calc R 1 . .
    C C29 -0.0847(3) 0.0155(3) 0.41026(13) 0.0260(7) Uani d . 1 . .
    C C30 0.0441(3) -0.0045(3) 0.41272(14) 0.0303(7) Uani d . 1 . .
    H H30A 0.0796 -0.0618 0.4400 0.036 Uiso calc R 1 . .
    C C31 0.1223(3) 0.0596(3) 0.37503(14) 0.0277(7) Uani d . 1 . .
    H H31A 0.2090 0.0448 0.3775 0.033 Uiso calc R 1 . .
    C C32 -0.1695(3) -0.0550(3) 0.44874(14) 0.0280(7) Uani d . 1 . .
    C C33 -0.2758(4) -0.0132(3) 0.48258(18) 0.0440(10) Uani d . 1 . .
    H H33A -0.2972 0.0619 0.4820 0.053 Uiso calc R 1 . .
    C C34 -0.3534(4) -0.0810(4) 0.51826(19) 0.0497(11) Uani d . 1 . .
    H H34A -0.4251 -0.0504 0.5410 0.060 Uiso calc R 1 . .
    C C35 -0.3249(4) -0.1900(3) 0.51981(17) 0.0426(10) Uani d . 1 . .
    H H35A -0.3751 -0.2351 0.5443 0.051 Uiso calc R 1 . .
    C C36 -0.2208(5) -0.2332(3) 0.48460(19) 0.0520(11) Uani d . 1 . .
    H H36A -0.2026 -0.3080 0.4837 0.062 Uiso calc R 1 . .
    C C37 -0.1421(4) -0.1665(3) 0.45017(17) 0.0418(9) Uani d . 1 . .
    H H37A -0.0700 -0.1975 0.4278 0.050 Uiso calc R 1 . .
    C C38 0.0689(3) 0.3128(2) 0.22322(13) 0.0189(6) Uani d . 1 . .
    C C39 0.0500(3) 0.4262(2) 0.21320(14) 0.0253(7) Uani d . 1 . .
    H H39A 0.0863 0.4639 0.2369 0.030 Uiso calc R 1 . .
    C C40 -0.0220(3) 0.4828(2) 0.16844(14) 0.0255(7) Uani d . 1 . .
    H H40A -0.0321 0.5585 0.1618 0.031 Uiso calc R 1 . .
    C C41 -0.0798(3) 0.4293(2) 0.13306(13) 0.0201(6) Uani d . 1 . .
    C C42 -0.0631(3) 0.3152(2) 0.14432(14) 0.0240(6) Uani d . 1 . .
    H H42A -0.1029 0.2777 0.1220 0.029 Uiso calc R 1 . .
    C C43 0.0116(3) 0.2581(2) 0.18805(14) 0.0238(6) Uani d . 1 . .
    H H43A 0.0238 0.1824 0.1941 0.029 Uiso calc R 1 . .
    C C44 -0.1574(3) 0.4898(2) 0.08500(13) 0.0229(6) Uani d . 1 . .
    C C45 -0.1181(3) 0.5773(3) 0.04611(14) 0.0296(7) Uani d . 1 . .
    H H45A -0.0429 0.5989 0.0508 0.035 Uiso calc R 1 . .
    C C46 -0.1900(4) 0.6326(3) 0.00051(16) 0.0387(9) Uani d . 1 . .
    H H46A -0.1632 0.6909 -0.0252 0.046 Uiso calc R 1 . .
    C C47 -0.3019(4) 0.6006(3) -0.00657(17) 0.0425(9) Uani d . 1 . .
    H H47A -0.3497 0.6367 -0.0376 0.051 Uiso calc R 1 . .
    C C48 -0.3424(4) 0.5159(3) 0.03199(18) 0.0432(9) Uani d . 1 . .
    H H48A -0.4188 0.4959 0.0276 0.052 Uiso calc R 1 . .
    C C49 -0.2709(3) 0.4600(3) 0.07737(15) 0.0311(7) Uani d . 1 . .
    H H49A -0.2990 0.4021 0.1030 0.037 Uiso calc R 1 . .
    C C50 0.1957(3) 0.3424(2) 0.32999(13) 0.0206(6) Uani d . 1 . .
    C C51 0.3039(3) 0.3891(3) 0.32329(14) 0.0270(7) Uani d . 1 . .
    H H51A 0.3696 0.3683 0.2944 0.032 Uiso calc R 1 . .
    C C52 0.3153(3) 0.4654(3) 0.35879(14) 0.0283(7) Uani d . 1 . .
    H H52A 0.3883 0.4960 0.3530 0.034 Uiso calc R 1 . .
    C C53 0.2209(3) 0.4978(2) 0.40296(13) 0.0244(7) Uani d . 1 . .
    C C54 0.1089(3) 0.4544(3) 0.40785(14) 0.0293(7) Uani d . 1 . .
    H H54A 0.0419 0.4775 0.4356 0.035 Uiso calc R 1 . .
    C C55 0.0971(3) 0.3781(3) 0.37216(14) 0.0275(7) Uani d . 1 . .
    H H55A 0.0225 0.3501 0.3763 0.033 Uiso calc R 1 . .
    C C56 0.2393(3) 0.5731(3) 0.44450(13) 0.0276(7) Uani d . 1 . .
    C C57 0.3587(4) 0.5795(3) 0.45740(15) 0.0357(8) Uani d . 1 . .
    H H57A 0.4278 0.5355 0.4398 0.043 Uiso calc R 1 . .
    C C58 0.3789(4) 0.6495(3) 0.49567(16) 0.0417(9) Uani d . 1 . .
    H H58A 0.4604 0.6527 0.5032 0.050 Uiso calc R 1 . .
    C C59 0.2778(5) 0.7135(3) 0.52219(15) 0.0448(11) Uani d . 1 . .
    H H59A 0.2904 0.7598 0.5485 0.054 Uiso calc R 1 . .
    C C60 0.1584(4) 0.7098(3) 0.51025(15) 0.0400(10) Uani d . 1 . .
    H H60A 0.0903 0.7540 0.5284 0.048 Uiso calc R 1 . .
    C C61 0.1373(4) 0.6409(3) 0.47137(15) 0.0353(8) Uani d . 1 . .
    H H61A 0.0556 0.6398 0.4632 0.042 Uiso calc R 1 . .
    C C62 0.5866(3) -0.0778(2) 0.29897(13) 0.0233(6) Uani d . 1 . .
    C C63 0.3517(3) -0.1386(2) 0.31993(13) 0.0234(6) Uani d . 1 . .
    C C64 0.3081(3) -0.0515(2) 0.20328(13) 0.0219(6) Uani d . 1 . .
    C C65 0.4964(3) -0.0032(2) 0.10934(13) 0.0213(6) Uani d . 1 . .
    C C66 0.6478(3) 0.1485(2) 0.09948(13) 0.0235(6) Uani d . 1 . .
    C C67 0.6797(3) 0.1011(2) 0.21860(13) 0.0235(6) Uani d . 1 . .
    C C68 0.4649(3) 0.1379(2) 0.30345(14) 0.0248(7) Uani d . 1 . .
    C C69 0.4426(3) 0.2888(2) 0.19714(14) 0.0264(7) Uani d . 1 . .
    C C70 0.3137(3) 0.1633(2) 0.15409(14) 0.0232(6) Uani d . 1 . .
loop_
    _atom_site_aniso_label
    _atom_site_aniso_U_11
    _atom_site_aniso_U_22
    _atom_site_aniso_U_33
    _atom_site_aniso_U_12
    _atom_site_aniso_U_13
    _atom_site_aniso_U_23
    Ru1 0.01510(13) 0.01704(11) 0.01680(11) -0.00413(9) 0.00168(9) -0.00005(8)
    Ru2 0.01274(12) 0.01755(11) 0.01752(11) -0.00462(9) 0.00147(9) -0.00097(8)
    Ru3 0.01466(12) 0.01714(11) 0.01768(11) -0.00304(9) 0.00072(9) -0.00051(8)
    As1 0.01521(16) 0.01817(14) 0.02020(14) -0.00388(11) -0.00016(11)
                                                                    -0.00104(11)
    P1 0.0151(4) 0.0171(3) 0.0187(3) -0.0043(3) 0.0000(3) 0.0001(3)
    P2 0.0133(4) 0.0192(3) 0.0186(3) -0.0041(3) 0.0008(3) -0.0017(3)
    O1 0.0280(14) 0.0378(13) 0.0279(11) -0.0057(11) -0.0070(10) -0.0052(10)
    O2 0.0341(15) 0.0388(13) 0.0309(12) -0.0096(12) 0.0090(11) 0.0085(10)
    O3 0.0235(13) 0.0353(12) 0.0332(12) -0.0119(10) -0.0074(10) 0.0071(10)
    O4 0.0234(13) 0.0366(12) 0.0258(11) -0.0082(10) -0.0042(9) -0.0064(9)
    O5 0.0469(17) 0.0292(12) 0.0332(12) -0.0144(12) 0.0128(12) 0.0034(10)
    O6 0.0218(13) 0.0428(13) 0.0350(12) -0.0111(11) -0.0034(10) -0.0141(10)
    O7 0.0280(14) 0.0446(14) 0.0262(12) -0.0020(11) -0.0055(10) -0.0117(10)
    O8 0.0486(18) 0.0282(12) 0.0440(14) -0.0193(12) 0.0108(13) -0.0008(10)
    O9 0.0346(15) 0.0286(11) 0.0248(11) 0.0020(10) -0.0102(10) -0.0004(9)
    C1 0.0194(16) 0.0156(13) 0.0292(15) -0.0046(12) -0.0030(12) -0.0010(11)
    C2 0.034(2) 0.046(2) 0.0302(17) -0.0238(17) -0.0013(15) -0.0046(15)
    C3 0.047(3) 0.059(2) 0.0349(19) -0.026(2) -0.0120(18) -0.0083(17)
    C4 0.0232(19) 0.0317(17) 0.053(2) -0.0069(15) -0.0106(16) -0.0100(15)
    C5 0.0218(19) 0.0364(19) 0.058(2) -0.0152(15) 0.0048(17) -0.0136(17)
    C6 0.027(2) 0.0382(18) 0.0358(18) -0.0144(15) 0.0078(15) -0.0107(14)
    C7 0.0156(16) 0.0218(14) 0.0248(14) -0.0038(12) 0.0014(12) 0.0026(11)
    C8 0.0291(19) 0.0225(15) 0.0275(16) -0.0002(13) 0.0019(14) -0.0015(12)
    C9 0.043(2) 0.0271(17) 0.0387(19) 0.0015(16) 0.0015(17) 0.0010(14)
    C10 0.040(2) 0.0328(18) 0.0362(19) 0.0029(16) -0.0016(17) 0.0102(15)
    C11 0.032(2) 0.0418(19) 0.0245(16) -0.0019(16) -0.0019(14) 0.0080(14)
    C12 0.0215(17) 0.0275(15) 0.0261(15) -0.0032(13) 0.0018(13) 0.0002(12)
    C13 0.0179(16) 0.0193(13) 0.0200(13) -0.0034(12) 0.0015(11) -0.0053(11)
    C14 0.0195(16) 0.0205(13) 0.0208(13) -0.0077(12) 0.0029(12) -0.0032(11)
    C15 0.0205(17) 0.0269(15) 0.0257(15) -0.0090(13) 0.0022(12) -0.0074(12)
    C16 0.035(2) 0.0340(17) 0.0186(14) -0.0147(15) 0.0006(13) -0.0056(12)
    C17 0.034(2) 0.0262(15) 0.0253(15) -0.0123(14) 0.0090(14) -0.0093(12)
    C18 0.0216(18) 0.0298(16) 0.0351(17) -0.0044(14) 0.0098(14) -0.0077(13)
    C19 0.0241(18) 0.0241(15) 0.0241(15) -0.0042(13) 0.0046(13) -0.0019(12)
    C20 0.0133(15) 0.0260(14) 0.0206(14) -0.0006(12) -0.0002(11) -0.0047(11)
    C21 0.0176(16) 0.0293(16) 0.0278(15) -0.0048(13) -0.0004(13) -0.0041(12)
    C22 0.0228(18) 0.0362(18) 0.0294(16) 0.0014(14) -0.0025(14) 0.0041(14)
    C23 0.0199(18) 0.052(2) 0.0256(16) 0.0000(16) -0.0037(13) -0.0055(15)
    C24 0.0190(18) 0.0442(19) 0.0297(16) -0.0073(15) 0.0018(13) -0.0137(14)
    C25 0.0192(17) 0.0348(17) 0.0272(15) -0.0067(14) 0.0010(13) -0.0060(13)
    C26 0.0227(17) 0.0219(14) 0.0195(13) -0.0066(12) 0.0025(12) -0.0026(11)
    C27 0.0219(17) 0.0239(14) 0.0254(15) -0.0041(13) -0.0028(13) -0.0007(12)
    C28 0.0177(17) 0.0309(16) 0.0281(15) -0.0075(13) -0.0003(13) -0.0038(13)
    C29 0.0270(18) 0.0278(15) 0.0238(15) -0.0113(14) 0.0040(13) -0.0029(12)
    C30 0.0278(19) 0.0318(17) 0.0285(16) -0.0064(15) -0.0037(14) 0.0066(13)
    C31 0.0167(17) 0.0321(16) 0.0310(16) -0.0017(13) -0.0007(13) 0.0013(13)
    C32 0.0276(19) 0.0350(17) 0.0219(15) -0.0112(15) -0.0025(13) 0.0015(13)
    C33 0.037(2) 0.039(2) 0.052(2) -0.0109(18) 0.0119(19) -0.0010(17)
    C34 0.033(2) 0.058(3) 0.052(2) -0.013(2) 0.0123(19) 0.005(2)
    C35 0.042(2) 0.048(2) 0.039(2) -0.0259(19) -0.0019(18) 0.0117(17)
    C36 0.062(3) 0.043(2) 0.049(2) -0.022(2) 0.008(2) 0.0050(18)
    C37 0.047(3) 0.0365(19) 0.0382(19) -0.0132(18) 0.0086(18) 0.0015(15)
    C38 0.0135(15) 0.0200(13) 0.0221(14) -0.0033(11) -0.0006(11) 0.0001(11)
    C39 0.0277(18) 0.0208(14) 0.0304(16) -0.0078(13) -0.0071(14) -0.0044(12)
    C40 0.0280(19) 0.0185(14) 0.0305(16) -0.0030(13) -0.0086(14) -0.0012(12)
    C41 0.0152(15) 0.0216(14) 0.0217(14) -0.0018(12) 0.0017(11) -0.0021(11)
    C42 0.0252(18) 0.0201(14) 0.0282(15) -0.0050(13) -0.0053(13) -0.0050(12)
    C43 0.0266(18) 0.0139(13) 0.0301(16) -0.0012(12) -0.0037(13) -0.0024(11)
    C44 0.0233(17) 0.0208(14) 0.0240(14) -0.0021(12) -0.0015(12) -0.0041(11)
    C45 0.031(2) 0.0273(16) 0.0302(16) -0.0067(14) -0.0062(14) -0.0001(13)
    C46 0.047(3) 0.0303(17) 0.0357(19) -0.0045(17) -0.0087(17) 0.0049(14)
    C47 0.050(3) 0.039(2) 0.039(2) -0.0014(18) -0.0252(19) 0.0024(16)
    C48 0.033(2) 0.045(2) 0.055(2) -0.0071(18) -0.0221(19) -0.0046(18)
    C49 0.0277(19) 0.0277(16) 0.0384(18) -0.0057(14) -0.0072(15) -0.0021(14)
    C50 0.0185(16) 0.0218(14) 0.0205(13) -0.0026(12) -0.0019(12) -0.0011(11)
    C51 0.0190(17) 0.0313(16) 0.0311(16) -0.0063(13) 0.0048(13) -0.0090(13)
    C52 0.0239(18) 0.0298(16) 0.0333(17) -0.0120(14) 0.0016(14) -0.0055(13)
    C53 0.0293(19) 0.0239(14) 0.0199(14) -0.0069(13) -0.0014(13) -0.0008(11)
    C54 0.0250(19) 0.0377(18) 0.0259(15) -0.0096(15) 0.0064(13) -0.0089(13)
    C55 0.0208(18) 0.0334(17) 0.0293(16) -0.0099(14) 0.0028(13) -0.0050(13)
    C56 0.036(2) 0.0253(15) 0.0207(14) -0.0082(14) 0.0017(13) -0.0024(12)
    C57 0.042(2) 0.0356(18) 0.0314(17) -0.0098(17) -0.0068(16) -0.0040(14)
    C58 0.058(3) 0.039(2) 0.0324(18) -0.0136(19) -0.0132(18) -0.0045(15)
    C59 0.081(3) 0.0333(19) 0.0253(17) -0.022(2) -0.0015(19) -0.0067(14)
    C60 0.058(3) 0.0360(19) 0.0258(17) -0.0155(19) 0.0133(17) -0.0085(14)
    C61 0.040(2) 0.0327(17) 0.0325(17) -0.0123(16) 0.0098(16) -0.0065(14)
    C62 0.0246(18) 0.0205(14) 0.0233(14) -0.0050(13) 0.0027(13) -0.0017(11)
    C63 0.0204(17) 0.0232(14) 0.0258(15) -0.0040(13) -0.0025(13) -0.0007(12)
    C64 0.0205(17) 0.0211(14) 0.0224(14) -0.0076(12) 0.0029(12) 0.0034(11)
    C65 0.0173(16) 0.0223(14) 0.0214(14) -0.0031(12) 0.0046(12) 0.0004(11)
    C66 0.0183(16) 0.0256(15) 0.0266(15) -0.0067(13) 0.0043(12) -0.0058(12)
    C67 0.0162(16) 0.0255(15) 0.0262(15) -0.0022(12) 0.0049(12) -0.0032(12)
    C68 0.0181(17) 0.0275(15) 0.0271(16) -0.0030(13) 0.0030(13) -0.0034(12)
    C69 0.0234(18) 0.0246(15) 0.0302(16) -0.0040(13) 0.0029(13) -0.0049(12)
    C70 0.0225(17) 0.0181(13) 0.0270(15) -0.0023(12) 0.0012(13) -0.0011(11)
_geom_special_details
;
All e.s.d.'s (except the e.s.d. in the dihedral angle between two l.s. planes)
are estimated using the full covariance matrix. The cell e.s.d.'s are taken
into account individually in the estimation of e.s.d.'s in distances, angles
and torsion angles; correlations between e.s.d.'s in cell parameters are only
used when they are defined by crystal symmetry. An approximate (isotropic)
treatment of cell e.s.d.'s is used for estimating e.s.d.'s involving l.s.
planes.
;
loop_
    _geom_bond_atom_site_label_1
    _geom_bond_atom_site_label_2
    _geom_bond_site_symmetry_2
    _geom_bond_distance
    _geom_bond_publ_flag
    Ru1 C63 . 1.892(3) ?
    Ru1 C64 . 1.930(3) ?
    Ru1 C62 . 1.944(3) ?
    Ru1 P1 . 2.3265(8) ?
    Ru1 Ru2 . 2.8389(3) ?
    Ru1 Ru3 . 2.8956(4) ?
    Ru2 C66 . 1.891(3) ?
    Ru2 C67 . 1.933(3) ?
    Ru2 C65 . 1.935(3) ?
    Ru2 P2 . 2.3345(8) ?
    Ru2 Ru3 . 2.8285(3) ?
    Ru3 C69 . 1.878(3) ?
    Ru3 C68 . 1.931(3) ?
    Ru3 C70 . 1.932(3) ?
    Ru3 As1 . 2.4612(4) ?
    As1 C38 . 1.940(3) ?
    As1 C50 . 1.952(3) ?
    As1 C26 . 1.959(3) ?
    P1 C1 . 1.826(3) ?
    P1 C7 . 1.843(3) ?
    P1 C13 . 1.858(3) ?
    P2 C20 . 1.823(3) ?
    P2 C14 . 1.835(3) ?
    P2 C13 . 1.843(3) ?
    O1 C62 . 1.139(4) ?
    O2 C63 . 1.150(4) ?
    O3 C64 . 1.149(4) ?
    O4 C65 . 1.142(4) ?
    O5 C66 . 1.146(4) ?
    O6 C67 . 1.138(4) ?
    O7 C68 . 1.149(4) ?
    O8 C69 . 1.145(4) ?
    O9 C70 . 1.136(4) ?
    C1 C2 . 1.377(4) ?
    C1 C6 . 1.401(4) ?
    C2 C3 . 1.400(5) ?
    C2 H2A . 0.9300 ?
    C3 C4 . 1.364(5) ?
    C3 H3A . 0.9300 ?
    C4 C5 . 1.371(5) ?
    C4 H4A . 0.9300 ?
    C5 C6 . 1.375(5) ?
    C5 H5A . 0.9300 ?
    C6 H6A . 0.9300 ?
    C7 C8 . 1.395(4) ?
    C7 C12 . 1.397(4) ?
    C8 C9 . 1.385(5) ?
    C8 H8A . 0.9300 ?
    C9 C10 . 1.374(5) ?
    C9 H9A . 0.9300 ?
    C10 C11 . 1.385(5) ?
    C10 H10A . 0.9300 ?
    C11 C12 . 1.381(4) ?
    C11 H11A . 0.9300 ?
    C12 H12A . 0.9300 ?
    C13 H13A . 0.9700 ?
    C13 H13B . 0.9700 ?
    C14 C19 . 1.380(4) ?
    C14 C15 . 1.401(4) ?
    C15 C16 . 1.394(4) ?
    C15 H15A . 0.9300 ?
    C16 C17 . 1.373(5) ?
    C16 H16A . 0.9300 ?
    C17 C18 . 1.391(5) ?
    C17 H17A . 0.9300 ?
    C18 C19 . 1.394(4) ?
    C18 H18A . 0.9300 ?
    C19 H19A . 0.9300 ?
    C20 C21 . 1.389(4) ?
    C20 C25 . 1.400(4) ?
    C21 C22 . 1.389(5) ?
    C21 H21A . 0.9300 ?
    C22 C23 . 1.380(5) ?
    C22 H22A . 0.9300 ?
    C23 C24 . 1.385(5) ?
    C23 H23A . 0.9300 ?
    C24 C25 . 1.390(5) ?
    C24 H24A . 0.9300 ?
    C25 H25A . 0.9300 ?
    C26 C31 . 1.384(4) ?
    C26 C27 . 1.388(5) ?
    C27 C28 . 1.395(4) ?
    C27 H27A . 0.9300 ?
    C28 C29 . 1.390(4) ?
    C28 H28A . 0.9300 ?
    C29 C30 . 1.379(5) ?
    C29 C32 . 1.499(4) ?
    C30 C31 . 1.397(4) ?
    C30 H30A . 0.9300 ?
    C31 H31A . 0.9300 ?
    C32 C33 . 1.365(5) ?
    C32 C37 . 1.378(5) ?
    C33 C34 . 1.402(5) ?
    C33 H33A . 0.9300 ?
    C34 C35 . 1.348(6) ?
    C34 H34A . 0.9300 ?
    C35 C36 . 1.370(6) ?
    C35 H35A . 0.9300 ?
    C36 C37 . 1.391(5) ?
    C36 H36A . 0.9300 ?
    C37 H37A . 0.9300 ?
    C38 C43 . 1.393(4) ?
    C38 C39 . 1.393(4) ?
    C39 C40 . 1.378(4) ?
    C39 H39A . 0.9300 ?
    C40 C41 . 1.391(4) ?
    C40 H40A . 0.9300 ?
    C41 C42 . 1.403(4) ?
    C41 C44 . 1.479(4) ?
    C42 C43 . 1.380(4) ?
    C42 H42A . 0.9300 ?
    C43 H43A . 0.9300 ?
    C44 C49 . 1.390(5) ?
    C44 C45 . 1.394(4) ?
    C45 C46 . 1.385(5) ?
    C45 H45A . 0.9300 ?
    C46 C47 . 1.381(6) ?
    C46 H46A . 0.9300 ?
    C47 C48 . 1.370(5) ?
    C47 H47A . 0.9300 ?
    C48 C49 . 1.382(5) ?
    C48 H48A . 0.9300 ?
    C49 H49A . 0.9300 ?
    C50 C51 . 1.389(4) ?
    C50 C55 . 1.394(4) ?
    C51 C52 . 1.374(4) ?
    C51 H51A . 0.9300 ?
    C52 C53 . 1.384(4) ?
    C52 H52A . 0.9300 ?
    C53 C54 . 1.408(4) ?
    C53 C56 . 1.485(4) ?
    C54 C55 . 1.377(4) ?
    C54 H54A . 0.9300 ?
    C55 H55A . 0.9300 ?
    C56 C57 . 1.381(5) ?
    C56 C61 . 1.399(5) ?
    C57 C58 . 1.386(5) ?
    C57 H57A . 0.9300 ?
    C58 C59 . 1.365(6) ?
    C58 H58A . 0.9300 ?
    C59 C60 . 1.365(6) ?
    C59 H59A . 0.9300 ?
    C60 C61 . 1.390(5) ?
    C60 H60A . 0.9300 ?
    C61 H61A . 0.9300 ?
loop_
    _geom_angle_atom_site_label_1
    _geom_angle_atom_site_label_2
    _geom_angle_atom_site_label_3
    _geom_angle_site_symmetry_1
    _geom_angle_site_symmetry_3
    _geom_angle
    _geom_angle_publ_flag
    C63 Ru1 C64 . . 91.69(13) ?
    C63 Ru1 C62 . . 91.95(13) ?
    C64 Ru1 C62 . . 169.84(12) ?
    C63 Ru1 P1 . . 98.00(9) ?
    C64 Ru1 P1 . . 91.94(9) ?
    C62 Ru1 P1 . . 96.94(9) ?
    C63 Ru1 Ru2 . . 168.92(9) ?
    C64 Ru1 Ru2 . . 93.18(8) ?
    C62 Ru1 Ru2 . . 81.66(8) ?
    P1 Ru1 Ru2 . . 91.782(19) ?
    C63 Ru1 Ru3 . . 112.71(9) ?
    C64 Ru1 Ru3 . . 76.03(8) ?
    C62 Ru1 Ru3 . . 93.82(9) ?
    P1 Ru1 Ru3 . . 147.04(2) ?
    Ru2 Ru1 Ru3 . . 59.098(8) ?
    C66 Ru2 C67 . . 89.89(13) ?
    C66 Ru2 C65 . . 90.22(12) ?
    C67 Ru2 C65 . . 173.34(13) ?
    C66 Ru2 P2 . . 105.29(10) ?
    C67 Ru2 P2 . . 96.30(10) ?
    C65 Ru2 P2 . . 90.10(9) ?
    C66 Ru2 Ru3 . . 104.86(10) ?
    C67 Ru2 Ru3 . . 78.76(9) ?
    C65 Ru2 Ru3 . . 94.77(9) ?
    P2 Ru2 Ru3 . . 149.428(19) ?
    C66 Ru2 Ru1 . . 163.01(10) ?
    C67 Ru2 Ru1 . . 96.62(8) ?
    C65 Ru2 Ru1 . . 81.51(8) ?
    P2 Ru2 Ru1 . . 89.629(19) ?
    Ru3 Ru2 Ru1 . . 61.450(9) ?
    C69 Ru3 C68 . . 95.45(13) ?
    C69 Ru3 C70 . . 88.24(13) ?
    C68 Ru3 C70 . . 175.47(12) ?
    C69 Ru3 As1 . . 98.37(10) ?
    C68 Ru3 As1 . . 90.29(9) ?
    C70 Ru3 As1 . . 91.77(10) ?
    C69 Ru3 Ru2 . . 89.80(10) ?
    C68 Ru3 Ru2 . . 96.06(9) ?
    C70 Ru3 Ru2 . . 81.31(9) ?
    As1 Ru3 Ru2 . . 169.149(12) ?
    C69 Ru3 Ru1 . . 147.65(10) ?
    C68 Ru3 Ru1 . . 79.45(9) ?
    C70 Ru3 Ru1 . . 96.03(8) ?
    As1 Ru3 Ru1 . . 113.473(11) ?
    Ru2 Ru3 Ru1 . . 59.452(8) ?
    C38 As1 C50 . . 101.53(12) ?
    C38 As1 C26 . . 100.80(13) ?
    C50 As1 C26 . . 101.54(12) ?
    C38 As1 Ru3 . . 111.63(9) ?
    C50 As1 Ru3 . . 113.18(9) ?
    C26 As1 Ru3 . . 125.09(9) ?
    C1 P1 C7 . . 99.95(13) ?
    C1 P1 C13 . . 102.47(13) ?
    C7 P1 C13 . . 102.02(14) ?
    C1 P1 Ru1 . . 114.45(10) ?
    C7 P1 Ru1 . . 120.11(10) ?
    C13 P1 Ru1 . . 115.25(9) ?
    C20 P2 C14 . . 103.80(14) ?
    C20 P2 C13 . . 105.34(13) ?
    C14 P2 C13 . . 100.07(12) ?
    C20 P2 Ru2 . . 118.69(10) ?
    C14 P2 Ru2 . . 117.18(10) ?
    C13 P2 Ru2 . . 109.61(10) ?
    C2 C1 C6 . . 117.8(3) ?
    C2 C1 P1 . . 125.0(2) ?
    C6 C1 P1 . . 117.2(2) ?
    C1 C2 C3 . . 120.9(3) ?
    C1 C2 H2A . . 119.5 ?
    C3 C2 H2A . . 119.5 ?
    C4 C3 C2 . . 120.1(3) ?
    C4 C3 H3A . . 119.9 ?
    C2 C3 H3A . . 119.9 ?
    C3 C4 C5 . . 119.6(3) ?
    C3 C4 H4A . . 120.2 ?
    C5 C4 H4A . . 120.2 ?
    C4 C5 C6 . . 120.8(3) ?
    C4 C5 H5A . . 119.6 ?
    C6 C5 H5A . . 119.6 ?
    C5 C6 C1 . . 120.7(3) ?
    C5 C6 H6A . . 119.7 ?
    C1 C6 H6A . . 119.7 ?
    C8 C7 C12 . . 119.1(3) ?
    C8 C7 P1 . . 119.1(2) ?
    C12 C7 P1 . . 121.8(2) ?
    C9 C8 C7 . . 120.5(3) ?
    C9 C8 H8A . . 119.8 ?
    C7 C8 H8A . . 119.8 ?
    C10 C9 C8 . . 120.0(3) ?
    C10 C9 H9A . . 120.0 ?
    C8 C9 H9A . . 120.0 ?
    C9 C10 C11 . . 120.1(3) ?
    C9 C10 H10A . . 119.9 ?
    C11 C10 H10A . . 119.9 ?
    C12 C11 C10 . . 120.5(3) ?
    C12 C11 H11A . . 119.7 ?
    C10 C11 H11A . . 119.7 ?
    C11 C12 C7 . . 119.8(3) ?
    C11 C12 H12A . . 120.1 ?
    C7 C12 H12A . . 120.1 ?
    P2 C13 P1 . . 113.20(14) ?
    P2 C13 H13A . . 108.9 ?
    P1 C13 H13A . . 108.9 ?
    P2 C13 H13B . . 108.9 ?
    P1 C13 H13B . . 108.9 ?
    H13A C13 H13B . . 107.8 ?
    C19 C14 C15 . . 119.7(3) ?
    C19 C14 P2 . . 122.4(2) ?
    C15 C14 P2 . . 117.9(2) ?
    C16 C15 C14 . . 119.8(3) ?
    C16 C15 H15A . . 120.1 ?
    C14 C15 H15A . . 120.1 ?
    C17 C16 C15 . . 120.2(3) ?
    C17 C16 H16A . . 119.9 ?
    C15 C16 H16A . . 119.9 ?
    C16 C17 C18 . . 120.4(3) ?
    C16 C17 H17A . . 119.8 ?
    C18 C17 H17A . . 119.8 ?
    C17 C18 C19 . . 119.7(3) ?
    C17 C18 H18A . . 120.2 ?
    C19 C18 H18A . . 120.2 ?
    C14 C19 C18 . . 120.3(3) ?
    C14 C19 H19A . . 119.8 ?
    C18 C19 H19A . . 119.8 ?
    C21 C20 C25 . . 118.1(3) ?
    C21 C20 P2 . . 123.0(2) ?
    C25 C20 P2 . . 118.8(2) ?
    C22 C21 C20 . . 121.3(3) ?
    C22 C21 H21A . . 119.4 ?
    C20 C21 H21A . . 119.4 ?
    C23 C22 C21 . . 119.6(3) ?
    C23 C22 H22A . . 120.2 ?
    C21 C22 H22A . . 120.2 ?
    C22 C23 C24 . . 120.6(3) ?
    C22 C23 H23A . . 119.7 ?
    C24 C23 H23A . . 119.7 ?
    C23 C24 C25 . . 119.5(3) ?
    C23 C24 H24A . . 120.3 ?
    C25 C24 H24A . . 120.3 ?
    C24 C25 C20 . . 120.9(3) ?
    C24 C25 H25A . . 119.5 ?
    C20 C25 H25A . . 119.5 ?
    C31 C26 C27 . . 118.9(3) ?
    C31 C26 As1 . . 119.3(2) ?
    C27 C26 As1 . . 121.9(2) ?
    C26 C27 C28 . . 120.7(3) ?
    C26 C27 H27A . . 119.7 ?
    C28 C27 H27A . . 119.7 ?
    C29 C28 C27 . . 120.5(3) ?
    C29 C28 H28A . . 119.8 ?
    C27 C28 H28A . . 119.8 ?
    C30 C29 C28 . . 118.5(3) ?
    C30 C29 C32 . . 122.0(3) ?
    C28 C29 C32 . . 119.5(3) ?
    C29 C30 C31 . . 121.4(3) ?
    C29 C30 H30A . . 119.3 ?
    C31 C30 H30A . . 119.3 ?
    C26 C31 C30 . . 120.1(3) ?
    C26 C31 H31A . . 119.9 ?
    C30 C31 H31A . . 119.9 ?
    C33 C32 C37 . . 117.5(3) ?
    C33 C32 C29 . . 122.5(3) ?
    C37 C32 C29 . . 120.0(3) ?
    C32 C33 C34 . . 121.4(4) ?
    C32 C33 H33A . . 119.3 ?
    C34 C33 H33A . . 119.3 ?
    C35 C34 C33 . . 120.6(4) ?
    C35 C34 H34A . . 119.7 ?
    C33 C34 H34A . . 119.7 ?
    C34 C35 C36 . . 118.8(3) ?
    C34 C35 H35A . . 120.6 ?
    C36 C35 H35A . . 120.6 ?
    C35 C36 C37 . . 120.7(4) ?
    C35 C36 H36A . . 119.6 ?
    C37 C36 H36A . . 119.6 ?
    C32 C37 C36 . . 120.9(4) ?
    C32 C37 H37A . . 119.5 ?
    C36 C37 H37A . . 119.5 ?
    C43 C38 C39 . . 118.8(3) ?
    C43 C38 As1 . . 120.2(2) ?
    C39 C38 As1 . . 120.9(2) ?
    C40 C39 C38 . . 120.4(3) ?
    C40 C39 H39A . . 119.8 ?
    C38 C39 H39A . . 119.8 ?
    C39 C40 C41 . . 121.3(3) ?
    C39 C40 H40A . . 119.3 ?
    C41 C40 H40A . . 119.3 ?
    C40 C41 C42 . . 118.0(3) ?
    C40 C41 C44 . . 121.5(3) ?
    C42 C41 C44 . . 120.5(3) ?
    C43 C42 C41 . . 120.8(3) ?
    C43 C42 H42A . . 119.6 ?
    C41 C42 H42A . . 119.6 ?
    C42 C43 C38 . . 120.6(3) ?
    C42 C43 H43A . . 119.7 ?
    C38 C43 H43A . . 119.7 ?
    C49 C44 C45 . . 118.5(3) ?
    C49 C44 C41 . . 120.6(3) ?
    C45 C44 C41 . . 121.0(3) ?
    C46 C45 C44 . . 120.7(3) ?
    C46 C45 H45A . . 119.6 ?
    C44 C45 H45A . . 119.6 ?
    C47 C46 C45 . . 119.7(3) ?
    C47 C46 H46A . . 120.2 ?
    C45 C46 H46A . . 120.2 ?
    C48 C47 C46 . . 120.1(3) ?
    C48 C47 H47A . . 119.9 ?
    C46 C47 H47A . . 119.9 ?
    C47 C48 C49 . . 120.5(4) ?
    C47 C48 H48A . . 119.7 ?
    C49 C48 H48A . . 119.7 ?
    C48 C49 C44 . . 120.4(3) ?
    C48 C49 H49A . . 119.8 ?
    C44 C49 H49A . . 119.8 ?
    C51 C50 C55 . . 118.2(3) ?
    C51 C50 As1 . . 120.2(2) ?
    C55 C50 As1 . . 121.7(2) ?
    C52 C51 C50 . . 120.9(3) ?
    C52 C51 H51A . . 119.5 ?
    C50 C51 H51A . . 119.5 ?
    C51 C52 C53 . . 121.7(3) ?
    C51 C52 H52A . . 119.2 ?
    C53 C52 H52A . . 119.2 ?
    C52 C53 C54 . . 117.4(3) ?
    C52 C53 C56 . . 120.9(3) ?
    C54 C53 C56 . . 121.7(3) ?
    C55 C54 C53 . . 121.0(3) ?
    C55 C54 H54A . . 119.5 ?
    C53 C54 H54A . . 119.5 ?
    C54 C55 C50 . . 120.7(3) ?
    C54 C55 H55A . . 119.6 ?
    C50 C55 H55A . . 119.6 ?
    C57 C56 C61 . . 117.6(3) ?
    C57 C56 C53 . . 120.8(3) ?
    C61 C56 C53 . . 121.6(3) ?
    C56 C57 C58 . . 122.1(4) ?
    C56 C57 H57A . . 118.9 ?
    C58 C57 H57A . . 118.9 ?
    C59 C58 C57 . . 119.3(4) ?
    C59 C58 H58A . . 120.4 ?
    C57 C58 H58A . . 120.4 ?
    C58 C59 C60 . . 120.2(3) ?
    C58 C59 H59A . . 119.9 ?
    C60 C59 H59A . . 119.9 ?
    C59 C60 C61 . . 120.9(4) ?
    C59 C60 H60A . . 119.5 ?
    C61 C60 H60A . . 119.5 ?
    C60 C61 C56 . . 119.9(4) ?
    C60 C61 H61A . . 120.1 ?
    C56 C61 H61A . . 120.1 ?
    O1 C62 Ru1 . . 175.3(3) ?
    O2 C63 Ru1 . . 177.1(3) ?
    O3 C64 Ru1 . . 173.2(2) ?
    O4 C65 Ru2 . . 174.2(2) ?
    O5 C66 Ru2 . . 177.4(3) ?
    O6 C67 Ru2 . . 173.4(3) ?
    O7 C68 Ru3 . . 172.4(3) ?
    O8 C69 Ru3 . . 175.8(3) ?
    O9 C70 Ru3 . . 173.6(3) ?
loop_
    _geom_torsion_atom_site_label_1
    _geom_torsion_atom_site_label_2
    _geom_torsion_atom_site_label_3
    _geom_torsion_atom_site_label_4
    _geom_torsion_site_symmetry_1
    _geom_torsion_site_symmetry_2
    _geom_torsion_site_symmetry_3
    _geom_torsion_site_symmetry_4
    _geom_torsion
    _geom_torsion_publ_flag
    C63 Ru1 Ru2 C66 . . . . -82.9(6) ?
    C64 Ru1 Ru2 C66 . . . . 33.1(3) ?
    C62 Ru1 Ru2 C66 . . . . -138.1(3) ?
    P1 Ru1 Ru2 C66 . . . . 125.1(3) ?
    Ru3 Ru1 Ru2 C66 . . . . -38.6(3) ?
    C63 Ru1 Ru2 C67 . . . . 29.0(5) ?
    C64 Ru1 Ru2 C67 . . . . 144.98(13) ?
    C62 Ru1 Ru2 C67 . . . . -26.22(13) ?
    P1 Ru1 Ru2 C67 . . . . -122.98(10) ?
    Ru3 Ru1 Ru2 C67 . . . . 73.35(9) ?
    C63 Ru1 Ru2 C65 . . . . -144.5(5) ?
    C64 Ru1 Ru2 C65 . . . . -28.56(13) ?
    C62 Ru1 Ru2 C65 . . . . 160.23(13) ?
    P1 Ru1 Ru2 C65 . . . . 63.47(9) ?
    Ru3 Ru1 Ru2 C65 . . . . -100.20(9) ?
    C63 Ru1 Ru2 P2 . . . . 125.3(5) ?
    C64 Ru1 Ru2 P2 . . . . -118.72(9) ?
    C62 Ru1 Ru2 P2 . . . . 70.08(9) ?
    P1 Ru1 Ru2 P2 . . . . -26.68(3) ?
    Ru3 Ru1 Ru2 P2 . . . . 169.65(2) ?
    C63 Ru1 Ru2 Ru3 . . . . -44.3(5) ?
    C64 Ru1 Ru2 Ru3 . . . . 71.63(9) ?
    C62 Ru1 Ru2 Ru3 . . . . -99.57(9) ?
    P1 Ru1 Ru2 Ru3 . . . . 163.67(2) ?
    C66 Ru2 Ru3 C69 . . . . -21.45(14) ?
    C67 Ru2 Ru3 C69 . . . . 65.41(14) ?
    C65 Ru2 Ru3 C69 . . . . -112.95(13) ?
    P2 Ru2 Ru3 C69 . . . . 148.73(11) ?
    Ru1 Ru2 Ru3 C69 . . . . 169.41(10) ?
    C66 Ru2 Ru3 C68 . . . . -116.92(13) ?
    C67 Ru2 Ru3 C68 . . . . -30.05(13) ?
    C65 Ru2 Ru3 C68 . . . . 151.58(12) ?
    P2 Ru2 Ru3 C68 . . . . 53.27(10) ?
    Ru1 Ru2 Ru3 C68 . . . . 73.95(9) ?
    C66 Ru2 Ru3 C70 . . . . 66.79(13) ?
    C67 Ru2 Ru3 C70 . . . . 153.66(12) ?
    C65 Ru2 Ru3 C70 . . . . -24.71(12) ?
    P2 Ru2 Ru3 C70 . . . . -123.02(9) ?
    Ru1 Ru2 Ru3 C70 . . . . -102.34(8) ?
    C66 Ru2 Ru3 As1 . . . . 117.60(12) ?
    C67 Ru2 Ru3 As1 . . . . -155.54(11) ?
    C65 Ru2 Ru3 As1 . . . . 26.10(10) ?
    P2 Ru2 Ru3 As1 . . . . -72.22(8) ?
    Ru1 Ru2 Ru3 As1 . . . . -51.54(6) ?
    C66 Ru2 Ru3 Ru1 . . . . 169.13(10) ?
    C67 Ru2 Ru3 Ru1 . . . . -104.00(9) ?
    C65 Ru2 Ru3 Ru1 . . . . 77.63(8) ?
    P2 Ru2 Ru3 Ru1 . . . . -20.68(4) ?
    C63 Ru1 Ru3 C69 . . . . 151.5(2) ?
    C64 Ru1 Ru3 C69 . . . . -122.5(2) ?
    C62 Ru1 Ru3 C69 . . . . 57.8(2) ?
    P1 Ru1 Ru3 C69 . . . . -51.18(19) ?
    Ru2 Ru1 Ru3 C69 . . . . -20.08(19) ?
    C63 Ru1 Ru3 C68 . . . . 68.06(14) ?
    C64 Ru1 Ru3 C68 . . . . 153.99(13) ?
    C62 Ru1 Ru3 C68 . . . . -25.66(13) ?
    P1 Ru1 Ru3 C68 . . . . -134.66(10) ?
    Ru2 Ru1 Ru3 C68 . . . . -103.57(9) ?
    C63 Ru1 Ru3 C70 . . . . -112.19(14) ?
    C64 Ru1 Ru3 C70 . . . . -26.27(13) ?
    C62 Ru1 Ru3 C70 . . . . 154.09(13) ?
    P1 Ru1 Ru3 C70 . . . . 45.08(10) ?
    Ru2 Ru1 Ru3 C70 . . . . 76.18(9) ?
    C63 Ru1 Ru3 As1 . . . . -17.62(10) ?
    C64 Ru1 Ru3 As1 . . . . 68.30(9) ?
    C62 Ru1 Ru3 As1 . . . . -111.34(9) ?
    P1 Ru1 Ru3 As1 . . . . 139.66(4) ?
    Ru2 Ru1 Ru3 As1 . . . . 170.752(14) ?
    C63 Ru1 Ru3 Ru2 . . . . 171.63(10) ?
    C64 Ru1 Ru3 Ru2 . . . . -102.45(9) ?
    C62 Ru1 Ru3 Ru2 . . . . 77.91(9) ?
    P1 Ru1 Ru3 Ru2 . . . . -31.10(4) ?
    C69 Ru3 As1 C38 . . . . 65.82(13) ?
    C68 Ru3 As1 C38 . . . . 161.38(12) ?
    C70 Ru3 As1 C38 . . . . -22.65(12) ?
    Ru2 Ru3 As1 C38 . . . . -72.69(11) ?
    Ru1 Ru3 As1 C38 . . . . -120.01(9) ?
    C69 Ru3 As1 C50 . . . . -47.98(14) ?
    C68 Ru3 As1 C50 . . . . 47.57(13) ?
    C70 Ru3 As1 C50 . . . . -136.46(12) ?
    Ru2 Ru3 As1 C50 . . . . 173.50(11) ?
    Ru1 Ru3 As1 C50 . . . . 126.18(9) ?
    C69 Ru3 As1 C26 . . . . -172.52(15) ?
    C68 Ru3 As1 C26 . . . . -76.96(14) ?
    C70 Ru3 As1 C26 . . . . 99.00(14) ?
    Ru2 Ru3 As1 C26 . . . . 48.97(13) ?
    Ru1 Ru3 As1 C26 . . . . 1.65(11) ?
    C63 Ru1 P1 C1 . . . . 75.39(14) ?
    C64 Ru1 P1 C1 . . . . -16.59(13) ?
    C62 Ru1 P1 C1 . . . . 168.35(13) ?
    Ru2 Ru1 P1 C1 . . . . -109.84(10) ?
    Ru3 Ru1 P1 C1 . . . . -83.52(11) ?
    C63 Ru1 P1 C7 . . . . -43.49(15) ?
    C64 Ru1 P1 C7 . . . . -135.47(14) ?
    C62 Ru1 P1 C7 . . . . 49.47(14) ?
    Ru2 Ru1 P1 C7 . . . . 131.28(11) ?
    Ru3 Ru1 P1 C7 . . . . 157.60(11) ?
    C63 Ru1 P1 C13 . . . . -166.15(15) ?
    C64 Ru1 P1 C13 . . . . 101.87(13) ?
    C62 Ru1 P1 C13 . . . . -73.19(14) ?
    Ru2 Ru1 P1 C13 . . . . 8.63(11) ?
    Ru3 Ru1 P1 C13 . . . . 34.95(12) ?
    C66 Ru2 P2 C20 . . . . 110.86(14) ?
    C67 Ru2 P2 C20 . . . . 19.24(14) ?
    C65 Ru2 P2 C20 . . . . -158.89(13) ?
    Ru3 Ru2 P2 C20 . . . . -59.31(12) ?
    Ru1 Ru2 P2 C20 . . . . -77.38(11) ?
    C66 Ru2 P2 C14 . . . . -15.08(15) ?
    C67 Ru2 P2 C14 . . . . -106.69(14) ?
    C65 Ru2 P2 C14 . . . . 75.18(13) ?
    Ru3 Ru2 P2 C14 . . . . 174.76(10) ?
    Ru1 Ru2 P2 C14 . . . . 156.68(11) ?
    C66 Ru2 P2 C13 . . . . -128.13(14) ?
    C67 Ru2 P2 C13 . . . . 140.25(13) ?
    C65 Ru2 P2 C13 . . . . -37.88(12) ?
    Ru3 Ru2 P2 C13 . . . . 61.70(11) ?
    Ru1 Ru2 P2 C13 . . . . 43.63(10) ?
    C7 P1 C1 C2 . . . . -110.8(3) ?
    C13 P1 C1 C2 . . . . -6.0(3) ?
    Ru1 P1 C1 C2 . . . . 119.5(3) ?
    C7 P1 C1 C6 . . . . 70.9(3) ?
    C13 P1 C1 C6 . . . . 175.7(3) ?
    Ru1 P1 C1 C6 . . . . -58.8(3) ?
    C6 C1 C2 C3 . . . . -1.8(5) ?
    P1 C1 C2 C3 . . . . 179.9(3) ?
    C1 C2 C3 C4 . . . . -0.7(6) ?
    C2 C3 C4 C5 . . . . 2.7(6) ?
    C3 C4 C5 C6 . . . . -2.1(6) ?
    C4 C5 C6 C1 . . . . -0.4(6) ?
    C2 C1 C6 C5 . . . . 2.4(5) ?
    P1 C1 C6 C5 . . . . -179.2(3) ?
    C1 P1 C7 C8 . . . . 45.4(3) ?
    C13 P1 C7 C8 . . . . -59.8(3) ?
    Ru1 P1 C7 C8 . . . . 171.3(2) ?
    C1 P1 C7 C12 . . . . -137.9(3) ?
    C13 P1 C7 C12 . . . . 116.9(3) ?
    Ru1 P1 C7 C12 . . . . -12.0(3) ?
    C12 C7 C8 C9 . . . . -1.4(5) ?
    P1 C7 C8 C9 . . . . 175.4(3) ?
    C7 C8 C9 C10 . . . . 0.7(6) ?
    C8 C9 C10 C11 . . . . 0.6(6) ?
    C9 C10 C11 C12 . . . . -1.1(6) ?
    C10 C11 C12 C7 . . . . 0.4(5) ?
    C8 C7 C12 C11 . . . . 0.9(5) ?
    P1 C7 C12 C11 . . . . -175.8(3) ?
    C20 P2 C13 P1 . . . . 82.02(18) ?
    C14 P2 C13 P1 . . . . -170.52(16) ?
    Ru2 P2 C13 P1 . . . . -46.75(17) ?
    C1 P1 C13 P2 . . . . 145.82(16) ?
    C7 P1 C13 P2 . . . . -111.01(17) ?
    Ru1 P1 C13 P2 . . . . 20.87(19) ?
    C20 P2 C14 C19 . . . . 13.1(3) ?
    C13 P2 C14 C19 . . . . -95.6(3) ?
    Ru2 P2 C14 C19 . . . . 146.1(2) ?
    C20 P2 C14 C15 . . . . -168.8(2) ?
    C13 P2 C14 C15 . . . . 82.6(2) ?
    Ru2 P2 C14 C15 . . . . -35.8(2) ?
    C19 C14 C15 C16 . . . . -0.3(4) ?
    P2 C14 C15 C16 . . . . -178.5(2) ?
    C14 C15 C16 C17 . . . . -0.5(4) ?
    C15 C16 C17 C18 . . . . 1.1(4) ?
    C16 C17 C18 C19 . . . . -0.8(5) ?
    C15 C14 C19 C18 . . . . 0.6(4) ?
    P2 C14 C19 C18 . . . . 178.6(2) ?
    C17 C18 C19 C14 . . . . 0.0(5) ?
    C14 P2 C20 C21 . . . . -102.9(3) ?
    C13 P2 C20 C21 . . . . 1.8(3) ?
    Ru2 P2 C20 C21 . . . . 124.9(2) ?
    C14 P2 C20 C25 . . . . 77.4(3) ?
    C13 P2 C20 C25 . . . . -177.9(2) ?
    Ru2 P2 C20 C25 . . . . -54.7(3) ?
    C25 C20 C21 C22 . . . . 1.3(5) ?
    P2 C20 C21 C22 . . . . -178.4(2) ?
    C20 C21 C22 C23 . . . . -0.6(5) ?
    C21 C22 C23 C24 . . . . -0.2(5) ?
    C22 C23 C24 C25 . . . . 0.2(5) ?
    C23 C24 C25 C20 . . . . 0.5(5) ?
    C21 C20 C25 C24 . . . . -1.2(5) ?
    P2 C20 C25 C24 . . . . 178.4(2) ?
    C38 As1 C26 C31 . . . . 167.7(2) ?
    C50 As1 C26 C31 . . . . -88.0(3) ?
    Ru3 As1 C26 C31 . . . . 41.4(3) ?
    C38 As1 C26 C27 . . . . -11.8(3) ?
    C50 As1 C26 C27 . . . . 92.4(3) ?
    Ru3 As1 C26 C27 . . . . -138.2(2) ?
    C31 C26 C27 C28 . . . . -0.6(5) ?
    As1 C26 C27 C28 . . . . 179.0(2) ?
    C26 C27 C28 C29 . . . . -0.6(5) ?
    C27 C28 C29 C30 . . . . 1.4(5) ?
    C27 C28 C29 C32 . . . . -177.3(3) ?
    C28 C29 C30 C31 . . . . -1.0(5) ?
    C32 C29 C30 C31 . . . . 177.7(3) ?
    C27 C26 C31 C30 . . . . 1.0(5) ?
    As1 C26 C31 C30 . . . . -178.6(2) ?
    C29 C30 C31 C26 . . . . -0.2(5) ?
    C30 C29 C32 C33 . . . . 130.4(4) ?
    C28 C29 C32 C33 . . . . -50.9(5) ?
    C30 C29 C32 C37 . . . . -50.5(5) ?
    C28 C29 C32 C37 . . . . 128.2(4) ?
    C37 C32 C33 C34 . . . . 1.0(6) ?
    C29 C32 C33 C34 . . . . -179.9(4) ?
    C32 C33 C34 C35 . . . . -0.3(7) ?
    C33 C34 C35 C36 . . . . -1.8(7) ?
    C34 C35 C36 C37 . . . . 3.2(7) ?
    C33 C32 C37 C36 . . . . 0.4(6) ?
    C29 C32 C37 C36 . . . . -178.7(4) ?
    C35 C36 C37 C32 . . . . -2.6(7) ?
    C50 As1 C38 C43 . . . . -165.2(2) ?
    C26 As1 C38 C43 . . . . -60.9(3) ?
    Ru3 As1 C38 C43 . . . . 74.0(2) ?
    C50 As1 C38 C39 . . . . 19.8(3) ?
    C26 As1 C38 C39 . . . . 124.1(3) ?
    Ru3 As1 C38 C39 . . . . -101.0(2) ?
    C43 C38 C39 C40 . . . . -1.3(5) ?
    As1 C38 C39 C40 . . . . 173.8(2) ?
    C38 C39 C40 C41 . . . . 1.4(5) ?
    C39 C40 C41 C42 . . . . 0.2(5) ?
    C39 C40 C41 C44 . . . . 179.9(3) ?
    C40 C41 C42 C43 . . . . -1.9(5) ?
    C44 C41 C42 C43 . . . . 178.4(3) ?
    C41 C42 C43 C38 . . . . 2.0(5) ?
    C39 C38 C43 C42 . . . . -0.4(5) ?
    As1 C38 C43 C42 . . . . -175.5(2) ?
    C40 C41 C44 C49 . . . . -137.7(3) ?
    C42 C41 C44 C49 . . . . 42.1(4) ?
    C40 C41 C44 C45 . . . . 42.8(4) ?
    C42 C41 C44 C45 . . . . -137.5(3) ?
    C49 C44 C45 C46 . . . . -0.7(5) ?
    C41 C44 C45 C46 . . . . 178.9(3) ?
    C44 C45 C46 C47 . . . . 0.0(6) ?
    C45 C46 C47 C48 . . . . 1.1(6) ?
    C46 C47 C48 C49 . . . . -1.5(6) ?
    C47 C48 C49 C44 . . . . 0.8(6) ?
    C45 C44 C49 C48 . . . . 0.3(5) ?
    C41 C44 C49 C48 . . . . -179.2(3) ?
    C38 As1 C50 C51 . . . . -105.5(3) ?
    C26 As1 C50 C51 . . . . 150.8(3) ?
    Ru3 As1 C50 C51 . . . . 14.3(3) ?
    C38 As1 C50 C55 . . . . 73.7(3) ?
    C26 As1 C50 C55 . . . . -30.0(3) ?
    Ru3 As1 C50 C55 . . . . -166.6(2) ?
    C55 C50 C51 C52 . . . . 2.3(5) ?
    As1 C50 C51 C52 . . . . -178.5(3) ?
    C50 C51 C52 C53 . . . . 0.8(5) ?
    C51 C52 C53 C54 . . . . -3.7(5) ?
    C51 C52 C53 C56 . . . . 174.6(3) ?
    C52 C53 C54 C55 . . . . 3.4(5) ?
    C56 C53 C54 C55 . . . . -174.9(3) ?
    C53 C54 C55 C50 . . . . -0.4(5) ?
    C51 C50 C55 C54 . . . . -2.6(5) ?
    As1 C50 C55 C54 . . . . 178.3(3) ?
    C52 C53 C56 C57 . . . . -25.7(5) ?
    C54 C53 C56 C57 . . . . 152.6(3) ?
    C52 C53 C56 C61 . . . . 153.6(3) ?
    C54 C53 C56 C61 . . . . -28.2(5) ?
    C61 C56 C57 C58 . . . . 0.3(5) ?
    C53 C56 C57 C58 . . . . 179.6(3) ?
    C56 C57 C58 C59 . . . . 0.8(5) ?
    C57 C58 C59 C60 . . . . -1.1(5) ?
    C58 C59 C60 C61 . . . . 0.3(5) ?
    C59 C60 C61 C56 . . . . 0.8(5) ?
    C57 C56 C61 C60 . . . . -1.1(5) ?
    C53 C56 C61 C60 . . . . 179.6(3) ?
loop_
    _geom_hbond_atom_site_label_D
    _geom_hbond_atom_site_label_H
    _geom_hbond_atom_site_label_A
    _geom_hbond_site_symmetry_A
    _geom_hbond_distance_DH
    _geom_hbond_distance_HA
    _geom_hbond_distance_DA
    _geom_hbond_angle_DHA
    _geom_hbond_publ_flag
    C46 H46A O9 2_565 0.93 2.56 3.249(4) 131 yes
    C21 H21A Cg1 1_555 0.93 2.95 3.707(4) 139 yes
    C24 H24A Cg2 1_655 0.93 2.92 3.582(4) 129 yes
