# Supplementary material for: [μ-Bis(diphenyl­phosphan­yl)methane-1:2κ2 P:P′]nona­carbonyl-1κ3 C,2κ3 C,3κ3 C-[tris­(biphenyl-4-yl)arsane-3κAs]-triangulo-triruthenium(0)
Source: Acta Crystallogr Sect E Struct Rep Online. 2011 Jan 15;67(Pt 2):m216–7. doi: 10.1107/S160053681100078X (PMC3051758; doi:10.1107/S160053681100078X)
Supplement: Supplementary file 2 [file e-67-0m216-Isup2.hkl]

# 
# h,k,l, Fc-squared, Fo-squared, sigma(Fo-squared) and status flag 
# 
data_I
_shelx_title ' iak75 in P-1 (100K)' 
_shelx_refln_list_code          4 
_shelx_F_calc_maximum      319.79 
_exptl_crystal_F_000      1472.00 
_reflns_d_resolution_high  0.7696 
 
loop_ 
 _symmetry_equiv_pos_as_xyz 
 'x, y, z' 
 '-x, -y, -z' 
 
_cell_length_a    10.8435 
_cell_length_b    12.6134 
_cell_length_c    22.4695 
_cell_angle_alpha  81.029 
_cell_angle_beta   82.769 
_cell_angle_gamma  79.265 
 
_shelx_F_squared_multiplier     1.000 
 
loop_ 
 _refln_index_h 
 _refln_index_k 
 _refln_index_l 
 _refln_F_squared_calc 
 _refln_F_squared_meas 
 _refln_F_squared_sigma 
 _refln_observed_status 
   2   0   0       31.82       50.68     14.25 o 
   3   0   0     3843.89     4191.06     99.25 o 
   4   0   0     6210.09     6803.43    142.36 o 
   5   0   0     6434.96     6410.21    173.91 o 
   6   0   0      786.64      785.29     47.43 o 
   7   0   0     1013.44     1136.87     61.08 o 
   8   0   0     1060.24     1085.23     80.08 o 
   9   0   0     1018.34      988.14    133.60 o 
  10   0   0      218.15      199.25     61.10 o 
  11   0   0       53.13       71.93     74.22 o 
  12   0   0       59.47       38.91     45.44 o 
  13   0   0     1113.86     1254.91    111.63 o 
 -13   1   0     2267.63     2602.61    234.47 o 
 -12   1   0      108.72       88.19     90.86 o 
 -11   1   0     1362.66     1616.89    122.04 o 
 -10   1   0     2757.46     2775.34    134.59 o 
  -9   1   0      438.05      493.14     55.01 o 
  -8   1   0      237.23      319.30     42.62 o 
  -7   1   0     2712.56     2646.85     88.67 o 
  -6   1   0        5.84        7.78     19.76 o 
  -5   1   0      395.59      368.56     58.97 o 
  -4   1   0     8897.91     9300.34    318.35 o 
  -3   1   0       35.28       57.50     18.60 o 
  -2   1   0    30273.30    32656.52    992.73 o 
   1   1   0    62992.70    73305.45   2002.88 o 
   2   1   0     2145.60     2609.49     45.88 o 
   3   1   0     4876.17     5332.56    106.76 o 
   4   1   0     2114.39     2387.85     59.07 o 
   5   1   0    19658.23    19747.93    382.69 o 
   6   1   0    17758.85    17520.37    305.11 o 
   7   1   0     2530.69     2577.85     61.30 o 
   8   1   0      183.42      239.09     24.38 o 
   9   1   0      189.81      191.18     33.25 o 
  10   1   0     3736.05     3766.60    111.24 o 
  11   1   0     1751.77     1638.12    124.46 o 
  12   1   0       40.35       -2.40     49.92 o 
  13   1   0      181.17      241.11     60.49 o 
 -13   2   0      608.58      576.43    144.88 o 
 -12   2   0      149.81       74.70     90.01 o 
 -11   2   0      878.98      654.28    126.66 o 
 -10   2   0      984.22     1159.15     84.45 o 
  -9   2   0     3186.15     3310.27    117.94 o 
  -8   2   0     1324.04     1441.77     77.15 o 
  -7   2   0     1121.33     1399.86     89.53 o 
  -6   2   0      376.09      426.97     58.95 o 
  -5   2   0     7163.42     4688.31    190.82 o 
  -4   2   0      139.51      267.26     46.11 o 
  -3   2   0      996.81     1307.10     84.81 o 
  -2   2   0     3485.37     3593.60    100.81 o 
  -1   2   0       23.82        4.13      5.40 o 
   0   2   0     1652.25     1812.67     47.46 o 
   1   2   0    26999.32    28540.42    420.31 o 
   2   2   0       64.80      149.11     12.93 o 
   3   2   0    10091.38    10221.13    289.01 o 
   4   2   0     2173.70     2193.21     77.19 o 
   5   2   0     4623.09     4525.60    104.64 o 
   6   2   0    22690.30    22602.65    608.30 o 
   7   2   0     9898.62     9917.07    174.08 o 
   8   2   0       61.01       49.24     30.78 o 
   9   2   0       10.70      -20.38     28.57 o 
  10   2   0     1002.22     1244.61     71.00 o 
  11   2   0     1660.95     1799.95     90.69 o 
  12   2   0      972.53      899.96     72.67 o 
  13   2   0      263.44      198.29     55.25 o 
 -12   3   0        3.17       99.58    103.48 o 
 -11   3   0      621.61      431.10    122.58 o 
 -10   3   0      540.21      542.25     62.85 o 
  -9   3   0     1555.73     1791.93     92.38 o 
  -8   3   0      973.57     1105.06     98.20 o 
  -7   3   0     2285.24     2211.96    104.87 o 
  -6   3   0     1206.26     1241.05     76.44 o 
  -5   3   0     3881.70     3989.81    129.98 o 
  -4   3   0    21068.06    20371.81    684.57 o 
  -3   3   0    16590.64    16665.02    294.25 o 
  -2   3   0    13468.44    13911.51    456.33 o 
  -1   3   0     8479.07     8427.85    191.28 o 
   0   3   0     5724.86     6069.38     78.75 o 
   1   3   0      778.81      598.19     28.26 o 
   2   3   0       32.22       11.36      9.97 o 
   3   3   0     3415.63     3878.62     71.87 o 
   4   3   0    21759.75    22691.66    495.90 o 
   5   3   0     7509.55     7639.82    155.11 o 
   6   3   0     6778.26     6950.70    194.04 o 
   7   3   0     6831.67     7073.84    203.95 o 
   8   3   0     3294.98     3607.10    136.07 o 
   9   3   0       50.78        7.95     30.12 o 
  10   3   0        8.51       30.07     35.99 o 
  11   3   0      594.72      587.25     61.86 o 
  12   3   0      738.88      660.99     68.52 o 
  13   3   0      309.03      282.06     61.33 o 
  -9   4   0      416.32      448.52     69.09 o 
  -8   4   0     6773.80     6751.49    339.83 o 
  -7   4   0      247.74      266.34     50.52 o 
  -6   4   0     1850.62     1835.86    123.31 o 
  -5   4   0        4.47       19.53     34.04 o 
  -4   4   0    16430.88    15559.87    428.19 o 
  -3   4   0    32939.78    32677.70    972.10 o 
  -2   4   0    15967.06    16482.14    384.76 o 
  -1   4   0     3243.26     3192.64     65.95 o 
   0   4   0     4641.10     5153.29     71.01 o 
   1   4   0    23709.40    24179.90    360.49 o 
   2   4   0    22416.62    22862.24    311.13 o 
   3   4   0     7677.00     7799.31    124.48 o 
   4   4   0    12126.79    12435.93    180.79 o 
   5   4   0     2977.12     2852.13     50.47 o 
   6   4   0     1229.39     1065.62     65.18 o 
   7   4   0       13.86       15.48     67.04 o 
   8   4   0     1436.39     1424.18     91.33 o 
   9   4   0      651.79      667.11     55.34 o 
  10   4   0      885.88      983.00     69.32 o 
  11   4   0     1165.58     1135.97     78.57 o 
  12   4   0       93.27       59.62     81.40 o 
  13   4   0      311.68      210.61     74.00 o 
  -8   5   0     2683.28     2481.39    169.99 o 
  -7   5   0     3207.47     3235.34    182.24 o 
  -6   5   0       20.91       35.35     17.98 o 
  -5   5   0     1937.77     2087.13     61.33 o 
  -4   5   0     1229.66     1277.29     67.00 o 
  -3   5   0     7350.62     6517.84    169.52 o 
  -2   5   0    10167.13     9845.55    230.89 o 
  -1   5   0      104.02      127.30     15.86 o 
   0   5   0      331.31      352.72     21.73 o 
   1   5   0     3950.18     3687.45     72.51 o 
   2   5   0    41411.49    40866.07    556.67 o 
   3   5   0    21567.48    21892.27    296.70 o 
   4   5   0     6356.51     6635.96     99.02 o 
   5   5   0     5240.82     5505.85     96.10 o 
   6   5   0     1182.22     1295.27     33.83 o 
   7   5   0    19577.05    19251.29    400.19 o 
   8   5   0     6342.05     6155.08    156.36 o 
   9   5   0     6891.75     6806.61    173.55 o 
  10   5   0     4566.51     4662.02    166.80 o 
  11   5   0      131.15      144.65     48.43 o 
  12   5   0     2878.87     2873.95    121.87 o 
  13   5   0       56.10       73.54     73.49 o 
  -8   6   0     1356.35     1403.63     74.91 o 
  -7   6   0     1380.92     1387.25    106.08 o 
  -6   6   0     2275.55     2185.11    120.46 o 
  -5   6   0      228.19      186.27     33.89 o 
  -4   6   0      805.26      801.20     50.85 o 
  -3   6   0       69.48       60.63     30.21 o 
  -2   6   0     5418.32     5174.03     86.80 o 
  -1   6   0      127.77      127.76     17.44 o 
   0   6   0      361.58      310.56     24.72 o 
   1   6   0      371.85      342.28     18.16 o 
   2   6   0     8191.18     7842.18    105.88 o 
   3   6   0    36379.30    36014.59    439.80 o 
   4   6   0     2770.21     2459.61     49.85 o 
   5   6   0     2801.85     2866.94     69.54 o 
   6   6   0       53.81       48.40     21.00 o 
   7   6   0    14861.25    14653.90    220.07 o 
   8   6   0    10318.35     9899.02    234.82 o 
   9   6   0     6210.69     6255.36    195.20 o 
  10   6   0     4626.37     4564.77    143.00 o 
  11   6   0     2447.31     2448.58    110.13 o 
  12   6   0     2512.31     2739.08    123.22 o 
  13   6   0      737.02      633.12    101.19 o 
 -10   7   0      154.72      156.02     60.56 o 
  -9   7   0      318.23      283.51     60.37 o 
  -8   7   0     1559.18     1655.47    108.38 o 
  -7   7   0      889.28     1180.32     77.79 o 
  -6   7   0      838.91      911.37     67.75 o 
  -5   7   0     3599.88     3642.18    127.80 o 
  -4   7   0      406.32      503.17     58.80 o 
  -3   7   0     5169.87     5039.93    240.07 o 
  -2   7   0      145.67      132.26     25.31 o 
  -1   7   0      508.03      361.29     22.26 o 
   0   7   0     2364.97     2155.21     51.37 o 
   1   7   0     9152.57     9162.25    119.03 o 
   2   7   0       48.80       56.57     16.55 o 
   3   7   0     8372.92     8630.13    127.02 o 
   4   7   0     2277.74     2008.11     60.36 o 
   5   7   0       11.50      -48.12     24.06 o 
   6   7   0      872.37      869.87     42.28 o 
   7   7   0       47.29       -1.17     27.52 o 
   8   7   0    10037.56    10156.82    286.95 o 
   9   7   0    10385.79     9885.09    358.84 o 
  10   7   0       14.09      -54.97     40.69 o 
  11   7   0      708.74      603.27     70.63 o 
  12   7   0       42.58       -3.17     82.61 o 
  13   7   0     2108.47     2403.92    261.80 o 
 -10   8   0       43.96       44.51     68.05 o 
  -9   8   0      620.45      682.11     73.82 o 
  -8   8   0     1292.28     1276.22     90.80 o 
  -7   8   0      614.12      665.35     57.10 o 
  -6   8   0      184.42      297.38     62.27 o 
  -5   8   0      188.48      115.82     64.35 o 
  -4   8   0     3775.33     3824.64    147.69 o 
  -3   8   0       24.09       73.41     36.36 o 
  -2   8   0     2590.08     2357.28     71.21 o 
  -1   8   0      119.55       87.18     53.23 o 
   0   8   0      478.30      511.47     48.89 o 
   1   8   0     5676.68     5378.44     80.90 o 
   2   8   0       15.82       -2.06     27.40 o 
   3   8   0     6200.22     6218.65     98.41 o 
   4   8   0      671.64      664.46     32.06 o 
   5   8   0       29.55       18.09     17.43 o 
   6   8   0     9605.64     9793.19    150.10 o 
   7   8   0     1027.71     1080.73     49.26 o 
   8   8   0     2149.79     2124.26     66.30 o 
   9   8   0     4133.28     4201.59     94.67 o 
  10   8   0        5.23      -82.80     50.43 o 
  11   8   0       23.89      -17.80     51.30 o 
  12   8   0      768.55      691.25     79.81 o 
  13   8   0     1288.04     1528.15    145.37 o 
 -10   9   0     1696.74     1845.30    121.88 o 
  -9   9   0      902.39      749.58     83.02 o 
  -8   9   0     2160.59     2407.68    124.31 o 
  -7   9   0      256.23      197.10     54.30 o 
  -6   9   0      678.29      631.92     59.97 o 
  -5   9   0      554.68      540.38     86.01 o 
  -4   9   0       39.60       18.15     34.29 o 
  -3   9   0       40.58       54.80     33.27 o 
  -2   9   0     3066.48     2895.06    113.71 o 
  -1   9   0     8129.09     7773.82    166.75 o 
   0   9   0     2149.71     2226.22     84.32 o 
   1   9   0     1336.08     1472.92     40.25 o 
   2   9   0      431.59      486.12     58.12 o 
   3   9   0     4001.00     3981.20     70.00 o 
   4   9   0    15725.69    15642.54    238.58 o 
   5   9   0     5113.63     4985.32    118.14 o 
   6   9   0    10679.79    10897.48    167.15 o 
   7   9   0     8492.92     8488.57    152.17 o 
   8   9   0       33.81        6.79     27.85 o 
   9   9   0      306.66      293.21     41.10 o 
  10   9   0        6.12      -37.82     28.63 o 
  11   9   0     1052.32     1032.65     69.84 o 
  12   9   0      103.76       32.52     64.80 o 
  -9  10   0     2184.49     2206.22    134.78 o 
  -8  10   0     1936.04     2229.84    129.09 o 
  -7  10   0     4000.68     4090.87    328.05 o 
  -6  10   0      482.39      354.58     65.43 o 
  -5  10   0      410.13      325.15     50.60 o 
  -4  10   0      155.80       86.97     62.89 o 
  -3  10   0     1132.18     1154.95     74.26 o 
  -2  10   0     1173.12     1128.90     44.89 o 
  -1  10   0     3369.93     3262.24     75.70 o 
   0  10   0     9077.87     8631.88    147.96 o 
   1  10   0     3265.87     3032.25     78.26 o 
   2  10   0     2843.31     2850.92     89.24 o 
   3  10   0      633.45      550.07     31.64 o 
   4  10   0    17087.35    17282.21    221.17 o 
   5  10   0    16659.27    17013.36    219.21 o 
   6  10   0     3363.36     3379.37     80.58 o 
   7  10   0     3331.29     3448.33     88.77 o 
   8  10   0      103.74      134.64     35.25 o 
   9  10   0     1267.53     1269.95     61.55 o 
  10  10   0     1365.56     1377.17     63.88 o 
  11  10   0     1817.84     1454.19    114.91 o 
  12  10   0      785.73      849.67     81.70 o 
  -8  11   0      744.10      852.14    132.21 o 
  -7  11   0     1012.63     1033.12    101.11 o 
  -6  11   0     1579.61     1527.39    112.78 o 
  -5  11   0      102.67      202.67     93.92 o 
  -4  11   0     1620.13     1541.58     98.44 o 
  -3  11   0      386.65      420.57     43.03 o 
  -2  11   0      370.54      447.41     60.91 o 
  -1  11   0      619.60      555.10     39.33 o 
   0  11   0     1174.14     1102.72     50.19 o 
   1  11   0      826.36      790.81     49.69 o 
   2  11   0      156.33       89.49     30.31 o 
   3  11   0     2388.51     2369.45     60.66 o 
   4  11   0       65.82       16.81     24.28 o 
   5  11   0    12507.28    12428.78    183.68 o 
   6  11   0     2035.34     1989.20     87.50 o 
   7  11   0       81.23       61.01     38.20 o 
   8  11   0     2075.34     2113.04     76.06 o 
   9  11   0      928.92      988.90     59.88 o 
  10  11   0     3129.20     3104.33     92.95 o 
  11  11   0     3285.53     3208.65    136.23 o 
  -7  12   0      329.27      448.05     82.53 o 
  -6  12   0       37.76       -6.26     62.87 o 
  -5  12   0      472.40      495.07     80.68 o 
  -4  12   0      347.26      447.13     91.32 o 
  -3  12   0      859.95      750.00     54.17 o 
  -2  12   0      426.93      509.78     38.99 o 
  -1  12   0     1562.56     1582.46     75.24 o 
   0  12   0      562.58      498.39     54.73 o 
   1  12   0      915.58      898.45     79.91 o 
   2  12   0     1794.60     1760.33     59.30 o 
   3  12   0       61.02       84.20     30.13 o 
   4  12   0      229.52      188.82     29.83 o 
   5  12   0     2068.84     1973.54     60.93 o 
   6  12   0     2282.21     2319.57     78.23 o 
   7  12   0       43.39       40.38     38.75 o 
   8  12   0      514.01      460.09     59.55 o 
   9  12   0       54.19       92.03     40.32 o 
  10  12   0     4393.52     4587.61    128.61 o 
  11  12   0     3931.31     3753.90    150.91 o 
  -6  13   0      489.32      452.55     88.01 o 
  -5  13   0       33.40      -24.08     64.96 o 
  -4  13   0       55.79       90.13     73.71 o 
  -3  13   0      684.68      538.72     64.84 o 
  -2  13   0       61.30       25.60     30.79 o 
  -1  13   0       72.73       27.00     34.97 o 
   0  13   0     4130.03     3989.64     98.28 o 
   1  13   0     3408.91     3317.14     91.38 o 
   2  13   0     2444.73     2562.31    132.63 o 
   3  13   0      315.73      578.92     62.55 o 
   4  13   0       67.63      132.06     31.63 o 
   5  13   0       13.90       11.63     30.57 o 
   6  13   0      303.75      243.45     42.76 o 
   7  13   0       12.16       23.72     41.32 o 
   8  13   0     3167.37     3068.42    104.55 o 
   9  13   0        6.71       76.42     45.86 o 
  10  13   0      343.11      278.45     53.15 o 
  -4  14   0      470.91      542.27    125.62 o 
  -3  14   0        5.07       -7.59     42.15 o 
  -2  14   0       24.34      -51.42     63.03 o 
  -1  14   0      553.90      490.69     46.19 o 
   0  14   0      328.45      314.28     43.01 o 
   1  14   0     2759.55     2629.75    105.14 o 
   2  14   0     1834.79     1814.28     83.77 o 
   3  14   0     2486.77     2359.43    162.77 o 
   4  14   0      402.05      427.94     48.94 o 
   5  14   0     1169.48     1057.11     53.89 o 
   6  14   0     1906.68     1762.09     79.05 o 
   7  14   0       30.28       16.59     44.03 o 
   8  14   0     1571.98     1524.65    153.39 o 
  -2  15   0      194.09      180.08     51.26 o 
  -1  15   0      292.12      251.00     43.79 o 
   0  15   0     3025.32     3040.62     92.81 o 
   1  15   0       14.24      -46.45     41.75 o 
   2  15   0     1120.16     1074.68     72.05 o 
   3  15   0       81.59      128.82     48.54 o 
   4  15   0      447.91      391.48     50.49 o 
   5  15   0      192.11      141.46     45.16 o 
   6  15   0     1375.97     1233.20     70.94 o 
   7  15   0     2344.15     2222.79     99.61 o 
   1  16   0     1562.03     1593.15     85.56 o 
   2  16   0      121.74       37.14     50.75 o 
   3  16   0      721.99      653.61     66.95 o 
   4  16   0      176.13      176.10     64.00 o 
  -3 -16   1      160.62      144.64     52.84 o 
  -2 -16   1        2.18      -10.87     48.07 o 
  -1 -16   1      527.52      420.85     60.14 o 
  -7 -15   1       66.74      157.52     51.74 o 
  -6 -15   1       48.90      122.72     45.31 o 
  -5 -15   1      626.82      547.64     55.28 o 
  -4 -15   1      338.13      308.09     49.68 o 
  -3 -15   1       18.00      -42.36     45.06 o 
  -2 -15   1     2175.01     2188.47    134.91 o 
  -1 -15   1      156.93       31.25     44.78 o 
   0 -15   1      379.37      431.58     49.88 o 
   1 -15   1     1708.38     1655.51     72.07 o 
   2 -15   1      631.35      459.96     71.36 o 
  -8 -14   1        8.56       91.57     48.52 o 
  -7 -14   1     1439.85     1419.78     81.96 o 
  -6 -14   1      774.54      807.97     60.36 o 
  -5 -14   1      847.62      820.18     49.48 o 
  -4 -14   1     4839.91     4590.41    114.65 o 
  -3 -14   1      934.09      889.47     66.63 o 
  -2 -14   1     4630.80     4661.99    144.64 o 
  -1 -14   1     2972.66     3290.43     93.90 o 
   0 -14   1      134.04       30.48     36.15 o 
   1 -14   1        1.13       -8.95     33.85 o 
   2 -14   1      216.78      128.39     67.59 o 
   3 -14   1      686.16      575.58     58.38 o 
   4 -14   1       80.59       38.50     68.83 o 
  -9 -13   1      254.83      180.30     64.72 o 
  -8 -13   1     1388.55     1538.87     81.70 o 
  -7 -13   1      772.06      760.93     62.73 o 
  -6 -13   1      637.86      640.30     52.68 o 
  -5 -13   1      123.08      117.85     34.14 o 
  -4 -13   1     5412.54     5484.79    106.20 o 
  -3 -13   1     4338.00     4092.51    102.72 o 
  -2 -13   1     2321.68     2582.85     90.12 o 
  -1 -13   1     4368.00     4686.43    110.58 o 
   0 -13   1      590.83      704.82     49.58 o 
   1 -13   1     1257.20     1292.43     75.33 o 
   2 -13   1      141.59      101.03     31.64 o 
   3 -13   1      717.04      652.24     58.49 o 
   4 -13   1     3596.02     3592.03    140.72 o 
   5 -13   1        0.57      -68.16     63.73 o 
   6 -13   1        7.81     -100.93     65.72 o 
 -10 -12   1     1636.19     1824.78     80.70 o 
  -9 -12   1     1370.83     1426.22     71.77 o 
  -8 -12   1       80.34      -20.33     37.75 o 
  -7 -12   1      281.34      192.31     42.91 o 
  -6 -12   1     2600.56     2455.26     79.91 o 
  -5 -12   1     3529.25     3590.04     81.06 o 
  -4 -12   1      199.51      220.10     30.45 o 
  -3 -12   1     2352.03     2293.92     90.12 o 
  -2 -12   1     2314.44     2342.73     67.01 o 
  -1 -12   1     1074.95     1053.34     53.66 o 
   0 -12   1     3233.16     3025.23    102.41 o 
   1 -12   1      503.28      465.27     41.67 o 
   2 -12   1    10922.41    10778.17    210.32 o 
   3 -12   1     2021.35     1964.25     78.06 o 
   4 -12   1     3288.19     3278.15    128.83 o 
   5 -12   1     4636.66     4711.40    156.35 o 
   6 -12   1       33.47      -62.27     81.83 o 
   7 -12   1      612.80      589.18    106.01 o 
 -11 -11   1     1684.73     1585.25     90.07 o 
 -10 -11   1      291.10      351.48     60.83 o 
  -9 -11   1     4486.46     4695.22    114.85 o 
  -8 -11   1     1133.01     1209.72     62.96 o 
  -7 -11   1      161.72      150.79     36.36 o 
  -6 -11   1      208.97      102.74     32.06 o 
  -5 -11   1      137.47      251.98     30.83 o 
  -4 -11   1     1090.16     1065.03     59.39 o 
  -3 -11   1       29.52       -0.70     22.30 o 
  -2 -11   1     2166.64     2112.55     51.85 o 
  -1 -11   1      151.74      117.46     29.17 o 
   0 -11   1     1587.58     1453.94     66.25 o 
   1 -11   1       69.89      -25.48     24.25 o 
   2 -11   1     6462.51     6502.96    120.91 o 
   3 -11   1     9513.34     9719.69    234.23 o 
   4 -11   1     4811.64     4949.58    151.86 o 
   5 -11   1     6230.82     5559.38    165.54 o 
   6 -11   1     2313.66     2439.52    132.40 o 
   7 -11   1      589.20      397.85    151.42 o 
   8 -11   1     1208.51     1216.65    109.76 o 
 -12 -10   1        1.41       -4.88     49.81 o 
 -11 -10   1     1202.47     1142.65     76.85 o 
 -10 -10   1      140.12      147.00     38.27 o 
  -9 -10   1      272.58      269.50     40.06 o 
  -8 -10   1     2670.18     2617.30     80.39 o 
  -7 -10   1      703.68      632.35     46.23 o 
  -6 -10   1      721.94      736.32     43.94 o 
  -5 -10   1     1907.27     2140.24     70.03 o 
  -4 -10   1     1331.40     1636.02     83.89 o 
  -3 -10   1     1580.73     1545.66     46.28 o 
  -2 -10   1      571.07      576.96     36.26 o 
  -1 -10   1       85.31       81.39     30.53 o 
   0 -10   1     1928.42     1752.46     64.31 o 
   1 -10   1      173.73      131.59     28.44 o 
   2 -10   1     1710.39     1672.88     52.97 o 
   3 -10   1     6915.41     6536.47    194.75 o 
   4 -10   1      740.69      656.80     64.85 o 
   5 -10   1      542.50      410.10     55.09 o 
   6 -10   1     1197.50     1238.27     81.58 o 
   7 -10   1       22.27        2.05     63.17 o 
   8 -10   1     3852.62     4014.41    167.92 o 
   9 -10   1     1013.42     1061.87    102.29 o 
 -12  -9   1      503.88      398.74     79.25 o 
 -11  -9   1     1101.00      975.62     92.87 o 
 -10  -9   1       35.36       10.41     30.21 o 
  -9  -9   1     1749.16     1953.87     68.53 o 
  -8  -9   1      510.30      529.08     41.17 o 
  -7  -9   1     1546.23     1546.30     86.97 o 
  -6  -9   1      727.87      741.73     41.89 o 
  -5  -9   1       10.34       -1.98     23.58 o 
  -4  -9   1     2378.27     2494.46     74.63 o 
  -3  -9   1      882.01      919.94     36.36 o 
  -2  -9   1     9149.23     8927.65    136.56 o 
  -1  -9   1     2653.05     2571.91     55.08 o 
   0  -9   1     5556.19     5374.22    113.16 o 
   1  -9   1     2370.16     2132.22     74.52 o 
   2  -9   1      867.33      844.39     54.18 o 
   3  -9   1      196.20      138.97     37.37 o 
   4  -9   1     1616.84     1406.78     78.89 o 
   5  -9   1      616.29      718.40     61.25 o 
   6  -9   1     1660.30     1682.60    101.95 o 
   7  -9   1       65.49       83.50     42.78 o 
   8  -9   1     2447.82     2384.57    146.77 o 
   9  -9   1     1062.40     1140.39    124.77 o 
  10  -9   1       43.72      113.90     64.51 o 
 -13  -8   1     6870.07     7211.95    262.19 o 
 -12  -8   1      474.25      454.34     72.63 o 
 -11  -8   1      150.37       29.60     56.53 o 
 -10  -8   1      433.67      255.60     43.03 o 
  -9  -8   1     2369.95     2287.29     69.37 o 
  -8  -8   1     8539.08     8547.26    151.05 o 
  -7  -8   1      358.41      374.91     34.24 o 
  -6  -8   1      204.68      261.51     36.46 o 
  -5  -8   1       27.29       14.52     17.14 o 
  -4  -8   1     3080.81     3040.74     64.05 o 
  -3  -8   1     7272.18     7072.96    118.09 o 
  -2  -8   1     6267.24     5842.25     90.37 o 
  -1  -8   1    20645.47    20654.12    228.15 o 
   0  -8   1     9680.32     9409.21    149.24 o 
   1  -8   1    13319.40    12876.64    215.54 o 
   2  -8   1     2168.34     1927.74     68.00 o 
   3  -8   1      827.42      881.12     75.66 o 
   4  -8   1      127.99      138.67     45.53 o 
   5  -8   1     3353.78     3065.43    103.61 o 
   6  -8   1    10522.16    10529.62    236.59 o 
   7  -8   1     1294.90     1307.55     84.08 o 
   8  -8   1       97.76       70.95     47.94 o 
   9  -8   1      878.15      963.29     82.22 o 
  10  -8   1       64.53       27.60     53.52 o 
 -13  -7   1     4343.97     4372.74    252.77 o 
 -12  -7   1     4714.95     4847.90    165.70 o 
 -11  -7   1      119.90      177.92     55.99 o 
 -10  -7   1      241.54      189.76     51.88 o 
  -9  -7   1      596.12      648.71     87.68 o 
  -8  -7   1    11109.40    11481.44    191.58 o 
  -7  -7   1     4667.86     4852.01    156.31 o 
  -6  -7   1     1010.25     1054.55     46.04 o 
  -5  -7   1      166.67      200.68     27.96 o 
  -4  -7   1      602.68      635.20     26.72 o 
  -3  -7   1    14703.35    14144.13    209.81 o 
  -2  -7   1     1020.24     1033.55     35.47 o 
  -1  -7   1     2569.92     1982.69     41.06 o 
   0  -7   1     6645.77     6518.58    124.47 o 
   1  -7   1     5984.54     5823.96     96.87 o 
   2  -7   1    23107.72    22402.70    284.52 o 
   3  -7   1     2434.19     2321.22    103.29 o 
   4  -7   1     2720.36     2419.66    110.49 o 
   5  -7   1     3455.81     3484.99    120.21 o 
   6  -7   1    14206.01    14393.42    296.28 o 
   7  -7   1     8414.97     8804.57    201.54 o 
   8  -7   1      151.79      138.38     43.02 o 
   9  -7   1      232.12      135.21     54.82 o 
 -13  -6   1       48.69       36.48     66.48 o 
 -12  -6   1     1708.23     1600.70    102.35 o 
 -11  -6   1      769.25      706.40     71.56 o 
 -10  -6   1      266.48      290.94     59.60 o 
  -9  -6   1     1012.74     1023.60     72.25 o 
  -8  -6   1     1046.53     1075.64     42.87 o 
  -7  -6   1     9724.16    10213.06    191.69 o 
  -6  -6   1     3766.79     3647.41     78.20 o 
  -5  -6   1      788.43      790.81     32.64 o 
  -4  -6   1      202.07      231.86     20.37 o 
  -3  -6   1       19.09        0.12     15.11 o 
  -2  -6   1    17735.38    17364.25    210.91 o 
  -1  -6   1     4024.80     3883.41     62.82 o 
   0  -6   1      485.94      416.70     22.50 o 
   1  -6   1     9322.61     9428.03    140.20 o 
   2  -6   1     5459.50     5112.65     75.66 o 
   3  -6   1      565.36      667.34    119.61 o 
   4  -6   1     4460.71     4324.72    111.15 o 
   5  -6   1     9951.90    10311.84    217.16 o 
   6  -6   1     1389.89     1513.21     74.45 o 
   7  -6   1     9612.58     9514.97    243.88 o 
   8  -6   1      642.17      656.32     75.72 o 
 -13  -5   1        1.24       -4.99     62.17 o 
 -12  -5   1      979.43     1047.99    107.72 o 
 -11  -5   1      587.66      506.09     63.86 o 
 -10  -5   1      869.18      975.22     72.78 o 
  -9  -5   1     1428.29     1419.99    126.89 o 
  -8  -5   1     3200.11     3203.89    106.78 o 
  -7  -5   1      240.39      239.86     27.98 o 
  -6  -5   1     7983.44     8339.79    112.83 o 
  -5  -5   1       54.93       47.68     16.32 o 
  -4  -5   1      304.96      291.36     24.48 o 
  -3  -5   1     3681.37     3747.21     66.23 o 
  -2  -5   1     2285.54     2352.37     54.06 o 
  -1  -5   1    31416.53    31987.76    476.95 o 
   0  -5   1     2653.68     2371.12     43.85 o 
   1  -5   1     1214.67     1327.22     43.94 o 
   2  -5   1     7295.01     6954.35    143.31 o 
   3  -5   1     1871.30     1920.53     63.27 o 
   4  -5   1     1062.28      890.57     82.84 o 
   5  -5   1     6555.53     6308.93    150.35 o 
   6  -5   1     1551.47     1536.86     50.38 o 
   7  -5   1     2898.60     2916.00    174.71 o 
   8  -5   1     5470.04     5557.80    267.17 o 
   9  -5   1       32.91       37.02     66.58 o 
 -13  -4   1       21.38      -50.59     50.79 o 
 -12  -4   1     3684.45     4007.08    150.67 o 
 -11  -4   1     7134.01     7538.34    195.40 o 
 -10  -4   1     2402.53     2589.26    101.69 o 
  -9  -4   1     2037.13     2100.96    117.83 o 
  -8  -4   1     7144.47     6743.02    208.03 o 
  -7  -4   1      265.21      224.77     44.74 o 
  -6  -4   1     1754.76     1922.82     42.10 o 
  -5  -4   1       26.83       38.06     11.46 o 
  -4  -4   1     6988.30     7439.14    116.82 o 
  -3  -4   1     5964.44     6442.07    115.57 o 
  -2  -4   1     9974.66     9978.02    219.34 o 
  -1  -4   1       85.64      143.14     15.29 o 
   0  -4   1    30273.97    31163.31    373.79 o 
   1  -4   1      288.07      357.11     16.93 o 
   2  -4   1      360.41      327.80     37.23 o 
   3  -4   1     6640.73     6165.25    205.42 o 
   4  -4   1     2001.70     1757.99     76.19 o 
   5  -4   1        0.21      -28.28     33.57 o 
   6  -4   1      300.79      281.44     62.23 o 
   7  -4   1       42.57        6.47     49.62 o 
   8  -4   1      119.13      191.79     73.23 o 
   9  -4   1      239.53      155.92     77.23 o 
  10  -4   1      288.72      390.24    100.25 o 
 -13  -3   1       59.46        2.93     50.35 o 
 -12  -3   1      930.66      878.34     75.57 o 
 -11  -3   1    18233.15    18118.59    374.60 o 
 -10  -3   1    12138.36    12427.76    270.33 o 
  -9  -3   1       19.23       26.56     31.03 o 
  -8  -3   1      123.55      134.92     42.87 o 
  -7  -3   1     2497.04     2691.84    110.03 o 
  -6  -3   1    14867.98    15615.80    380.41 o 
  -5  -3   1        0.27      -15.87     21.15 o 
  -4  -3   1        1.70      -21.23     12.10 o 
  -3  -3   1      814.45      819.06     33.65 o 
  -2  -3   1     7756.67     8287.36    100.63 o 
  -1  -3   1    10645.03    10781.31    242.57 o 
   0  -3   1     1678.77     1703.27     28.99 o 
   1  -3   1     3382.37     3674.94     85.09 o 
   2  -3   1      264.97      275.04     23.53 o 
   3  -3   1     7292.46     7420.64    268.83 o 
   4  -3   1     6592.85     2406.38    122.81 o 
   5  -3   1     6848.52     7257.73    201.56 o 
   6  -3   1     2430.80     2363.22    103.10 o 
   7  -3   1     4192.25     4557.91    158.57 o 
   8  -3   1     7306.91     7370.27    227.89 o 
   9  -3   1     3177.19     3517.25    154.63 o 
  10  -3   1     1273.28     1389.12     89.58 o 
  11  -3   1     1574.52     2109.15    210.83 o 
 -13  -2   1     2352.27     2266.40    240.20 o 
 -12  -2   1       84.39       48.84     43.79 o 
 -11  -2   1     5062.17     5219.68    148.10 o 
 -10  -2   1    15610.95    15983.17    328.13 o 
  -9  -2   1     2309.55     2281.98     84.81 o 
  -8  -2   1      140.69      108.33     43.06 o 
  -7  -2   1     1615.77     1583.03     73.44 o 
  -6  -2   1    16850.82    16791.89    503.55 o 
  -5  -2   1    29999.75    29890.18    539.84 o 
  -4  -2   1    14127.24    15022.37    486.69 o 
  -3  -2   1      244.43      236.80     20.12 o 
  -2  -2   1      921.64      974.12     23.98 o 
  -1  -2   1    33458.86    36180.68    604.30 o 
   0  -2   1     2182.82     2386.26     45.25 o 
   1  -2   1      208.79      167.02     19.81 o 
   2  -2   1     4054.38     4455.85    169.95 o 
   3  -2   1       80.03      102.84     45.05 o 
   5  -2   1     6985.41     6892.09    206.35 o 
   6  -2   1     2471.03     2226.43    128.18 o 
   7  -2   1     4390.17     4696.00    158.13 o 
   8  -2   1    19037.32    19297.09    479.38 o 
   9  -2   1    24368.75    24870.64    491.88 o 
  10  -2   1     3535.41     3592.15    128.09 o 
  11  -2   1      969.33     1170.05     87.64 o 
  12  -2   1      174.49      169.20    100.59 o 
 -13  -1   1     1507.16     1533.46    109.38 o 
 -12  -1   1     1806.14     1905.76    148.70 o 
 -11  -1   1       99.05       19.96     37.06 o 
 -10  -1   1     7478.40     7406.94    177.27 o 
  -9  -1   1     8094.78     8200.27    184.80 o 
  -8  -1   1     1048.06     1069.71     44.32 o 
  -7  -1   1     1453.23     1407.44     45.71 o 
  -6  -1   1      902.39      819.44     68.53 o 
  -5  -1   1    14943.29    15716.34    369.11 o 
  -4  -1   1    10864.84    10455.26    198.89 o 
  -3  -1   1     5800.25     6309.22    149.94 o 
  -2  -1   1    12918.96    14984.19    269.45 o 
  -1  -1   1     1820.02     1983.17     40.49 o 
   0  -1   1     9683.21    10139.95    281.44 o 
   1  -1   1      167.65      232.54     27.67 o 
   2  -1   1      677.88      707.51     38.18 o 
   3  -1   1     2834.42     2885.84     88.26 o 
   4  -1   1     1316.35     1267.39     75.93 o 
   5  -1   1     8978.16     8657.25    402.09 o 
   6  -1   1      432.40      518.59     51.07 o 
   7  -1   1     9068.81     9255.26    205.00 o 
   8  -1   1     3386.64     3501.97    136.80 o 
   9  -1   1     7554.61     7903.39    195.02 o 
  10  -1   1    11263.14    11298.52    260.85 o 
  11  -1   1      329.50      284.24     69.32 o 
  12  -1   1      312.46      278.55    103.22 o 
 -13   0   1     1171.74     1167.63     91.21 o 
 -12   0   1     3507.09     3251.14    166.40 o 
 -11   0   1      137.88      163.61     40.33 o 
 -10   0   1      580.99      718.61     58.19 o 
  -9   0   1      594.57      549.52    142.93 o 
  -8   0   1      668.86      688.84     66.07 o 
  -7   0   1    10079.53    10254.87    271.69 o 
  -6   0   1      594.65      642.26     68.59 o 
  -5   0   1     6527.77     7118.15    189.24 o 
  -4   0   1     8399.81     8885.80    218.88 o 
  -3   0   1     1343.25     1476.63     45.14 o 
  -2   0   1     1982.30     2026.15     48.18 o 
   2   0   1     4377.99     5016.02    122.81 o 
   3   0   1      164.78      247.55     26.07 o 
   4   0   1    18166.37    18861.77    627.45 o 
   5   0   1       17.16       -1.56     14.90 o 
   6   0   1     1627.87     1486.58     92.36 o 
   7   0   1     2915.24     2804.99     90.66 o 
   8   0   1     2753.49     2749.56     95.36 o 
   9   0   1       91.65       48.03     42.67 o 
  10   0   1     1131.95     1227.67    135.70 o 
  11   0   1     1867.91     1918.42    127.78 o 
  12   0   1     1105.76     1334.65    113.94 o 
 -13   1   1     1040.29     1127.96    182.75 o 
 -12   1   1      509.93      628.27    138.77 o 
 -11   1   1       44.64       39.86     78.90 o 
 -10   1   1     5290.59     5711.68    199.29 o 
  -9   1   1    17337.88    17237.07    440.10 o 
  -8   1   1        9.16       22.47     28.61 o 
  -7   1   1     9803.89    10522.23    225.21 o 
  -6   1   1     8695.47     8271.67    179.41 o 
  -5   1   1      358.29      393.23    110.93 o 
  -3   1   1      417.63      525.28     35.75 o 
  -2   1   1       29.84       15.61     12.91 o 
   0   1   1      198.15      122.48     10.21 o 
   1   1   1     6918.37     7588.38    158.03 o 
   2   1   1     5018.08     4898.65    169.60 o 
   3   1   1       76.71       69.48     11.70 o 
   4   1   1     6075.19     6328.22    111.01 o 
   5   1   1     1461.52     1038.19     39.07 o 
   6   1   1      207.95      294.46     57.11 o 
   7   1   1       37.88      -25.33     22.16 o 
   8   1   1     1419.23     1436.60     40.20 o 
   9   1   1     1005.30      958.22     56.41 o 
  10   1   1      525.94      465.03     46.99 o 
  11   1   1     2550.48     2432.41    134.31 o 
  12   1   1      907.40      850.10     66.70 o 
  13   1   1     3054.69     3205.53    351.76 o 
 -13   2   1     2727.04     2995.34    248.38 o 
 -12   2   1      130.86      -17.31     90.29 o 
 -11   2   1      186.72      150.12     89.21 o 
 -10   2   1      776.04      821.42     85.55 o 
  -9   2   1    17456.81    17978.62    369.69 o 
  -8   2   1    18547.25    19357.60    386.92 o 
  -7   2   1     4653.32     4816.90    127.17 o 
  -6   2   1     7857.55     7486.58    209.76 o 
  -5   2   1     1921.04     2070.64    130.24 o 
  -4   2   1    19075.77    17811.72    569.67 o 
  -3   2   1    22158.99    22743.04    707.47 o 
  -2   2   1    14530.59    15428.42    332.25 o 
  -1   2   1     3172.00     3217.72    173.15 o 
   0   2   1        5.38       13.59      5.11 o 
   1   2   1    31510.01    33230.78    556.93 o 
   2   2   1     3085.61     3433.82    121.40 o 
   3   2   1     2629.79     2749.66     52.59 o 
   4   2   1     3060.86     3382.24    149.71 o 
   5   2   1    23660.64    23142.47    411.06 o 
   6   2   1    15159.43    15410.51    326.56 o 
   7   2   1      312.82      381.13     72.47 o 
   8   2   1      339.51      334.16     74.31 o 
   9   2   1      224.88      200.71     47.19 o 
  10   2   1     5353.24     5235.91    139.29 o 
  11   2   1     2971.67     3048.68    165.30 o 
  12   2   1        2.27       21.59     53.88 o 
  13   2   1     1944.65     1909.39    175.95 o 
  14   2   1       30.56      160.85     84.21 o 
 -13   3   1     1853.42     1828.72    227.00 o 
 -12   3   1     1578.16     1483.42    200.58 o 
 -11   3   1        4.82      -17.74     83.24 o 
 -10   3   1        4.07       40.20     76.99 o 
  -9   3   1     8895.36     9075.87    216.57 o 
  -8   3   1    18479.02    19417.98    483.65 o 
  -7   3   1     4688.38     4716.46    160.71 o 
  -6   3   1     4356.77     4512.31    147.91 o 
  -5   3   1     6196.48     6135.31    263.31 o 
  -4   3   1     6823.37     6678.16    180.58 o 
  -3   3   1    55648.18    56901.70    973.06 o 
  -2   3   1    14119.03    13513.34    409.30 o 
  -1   3   1     5781.36     5828.70    191.39 o 
   0   3   1     1701.49     1694.51     28.31 o 
   1   3   1     4501.78     4992.52     87.55 o 
   2   3   1    28638.78    30506.16    365.94 o 
   3   3   1      118.20      199.67     35.68 o 
   4   3   1      319.19      380.38     26.51 o 
   5   3   1      919.39      615.96     67.69 o 
   6   3   1     9021.21     8655.21    229.60 o 
   7   3   1     8929.34     9313.05    329.98 o 
   8   3   1       63.05        0.05     77.67 o 
   9   3   1       14.61        4.06     31.47 o 
  10   3   1     4728.28     4624.81    134.89 o 
  11   3   1    11620.63    11276.10    253.85 o 
  12   3   1     1306.66     1300.84     86.06 o 
  13   3   1     1172.89     1185.65    164.36 o 
  14   3   1       18.11       75.68     89.23 o 
 -11   4   1      105.06      -35.41     89.53 o 
 -10   4   1      407.82      435.62    116.68 o 
  -9   4   1       27.29      -50.69     66.67 o 
  -8   4   1     2395.63     2406.70    121.91 o 
  -7   4   1     3051.07     3443.32    135.99 o 
  -6   4   1        7.28       29.64     30.06 o 
  -5   4   1     1432.22     1447.95     51.93 o 
  -4   4   1      143.29      141.90     18.53 o 
  -3   4   1    21923.66    21654.25    474.98 o 
  -1   4   1    25710.28    27484.70    466.61 o 
   0   4   1    21804.78    22170.15    268.37 o 
   1   4   1     8838.27     9005.00    119.73 o 
   2   4   1    23942.71    23789.00    322.70 o 
   3   4   1    18408.76    18981.79    286.24 o 
   4   4   1     1492.67     1345.44     55.61 o 
   5   4   1      828.62      715.17     32.35 o 
   6   4   1       47.47       -1.58     30.25 o 
   7   4   1     2190.87     2285.98    100.61 o 
   8   4   1     1564.89     1648.76    117.42 o 
   9   4   1      990.31     1151.72     68.37 o 
  10   4   1      529.29      638.22     58.01 o 
  11   4   1     6862.11     7094.31    200.92 o 
  12   4   1     6675.79     6485.65    267.17 o 
  13   4   1      638.80      645.12     89.70 o 
  -8   5   1      182.15      200.19     67.67 o 
  -7   5   1      713.00      772.23     97.02 o 
  -6   5   1     1222.06     1204.97     46.62 o 
  -5   5   1     6985.75     6904.41    141.48 o 
  -4   5   1     7405.49     7850.14    157.20 o 
  -3   5   1     6900.35     6735.18    231.27 o 
  -2   5   1    27674.73    27770.30   1447.08 o 
  -1   5   1    16832.93    16415.56    609.83 o 
   0   5   1     2768.19     2790.86     53.41 o 
   1   5   1    20000.27    19967.45    304.48 o 
   2   5   1      173.78      233.45     22.75 o 
   3   5   1     9435.72     9329.56    156.14 o 
   4   5   1     4248.83     3982.86     75.72 o 
   5   5   1       48.93       87.61     38.36 o 
   6   5   1     3187.09     3247.19     55.23 o 
   7   5   1     1634.42     1647.71     62.76 o 
   8   5   1      568.48      606.83     66.21 o 
   9   5   1        8.04       -1.41     57.06 o 
  10   5   1      253.94      152.64     44.74 o 
  11   5   1      388.77      305.60     53.97 o 
  12   5   1     4444.25     4416.47    202.94 o 
  13   5   1     1353.87     1465.70    144.11 o 
  -8   6   1       72.62       40.76     42.08 o 
  -7   6   1     3483.94     3635.45    119.03 o 
  -6   6   1     1783.40     1959.51     88.99 o 
  -5   6   1     3997.20     4098.79    125.64 o 
  -4   6   1    12880.76    12884.85    337.67 o 
  -3   6   1      814.80     1024.99     67.25 o 
  -2   6   1      483.12      537.29     21.06 o 
  -1   6   1     1769.35     1665.33     48.99 o 
   0   6   1      104.75      148.25     11.65 o 
   1   6   1       27.67       24.44      9.58 o 
   2   6   1     3855.12     3892.64     69.00 o 
   3   6   1     1104.01     1033.19     30.99 o 
   4   6   1     4175.12     3974.34     88.99 o 
   5   6   1       78.57        0.59     27.95 o 
   6   6   1        1.15      -42.95     21.47 o 
   7   6   1     1086.24     1049.08     41.93 o 
   8   6   1      378.70      381.04     38.88 o 
   9   6   1      228.39      177.56     51.07 o 
  10   6   1      456.86      497.21     60.17 o 
  11   6   1      538.12      562.33     65.00 o 
  12   6   1      428.42      415.41     67.74 o 
  13   6   1      463.99      450.52     88.81 o 
 -11   7   1     2311.20     2184.94    133.35 o 
 -10   7   1      201.00       83.70     59.14 o 
  -9   7   1      166.14      147.98     55.23 o 
  -8   7   1       35.94      -32.35     46.63 o 
  -7   7   1     3730.95     3720.25    128.88 o 
  -6   7   1    16076.67    16305.00    388.73 o 
  -5   7   1     3613.27     3667.80    124.96 o 
  -4   7   1     5431.99     5567.87    178.43 o 
  -3   7   1      182.42       81.09     51.35 o 
  -2   7   1    10545.85    10750.21    149.97 o 
  -1   7   1      643.82      556.30     26.15 o 
   0   7   1     8272.27     7973.05    116.02 o 
   1   7   1    19537.86    19061.39    225.88 o 
   2   7   1      922.69      986.70     39.14 o 
   3   7   1     4478.80     4570.86     77.87 o 
   4   7   1     1448.99     1337.67     60.23 o 
   5   7   1     1032.16     1020.84     44.71 o 
   6   7   1       87.31       29.39     42.52 o 
   7   7   1     3257.12     3144.03    109.87 o 
   8   7   1     4169.06     4149.84    120.20 o 
   9   7   1     1184.69     1408.56     71.02 o 
  10   7   1      206.51      274.15     54.34 o 
  11   7   1       37.81        5.18     47.47 o 
  12   7   1     1376.52     1520.84    126.73 o 
  13   7   1     1934.13     2066.38    237.48 o 
 -10   8   1      812.38      826.70     96.71 o 
  -9   8   1       48.54       -7.69     59.53 o 
  -8   8   1       17.36      -11.24     54.18 o 
  -7   8   1        6.08      -62.63     59.47 o 
  -6   8   1    24423.69    25067.75    484.20 o 
  -5   8   1    10772.38    10990.94    240.40 o 
  -4   8   1     6270.60     6215.30    239.45 o 
  -3   8   1     6087.66     6045.80    269.13 o 
  -2   8   1     3592.42     3528.41    115.93 o 
  -1   8   1    15789.17    15184.77    247.63 o 
   0   8   1    13773.97    13397.75    185.99 o 
   1   8   1    11044.53    10728.11    138.37 o 
   2   8   1    16892.10    16711.86    209.53 o 
   3   8   1      458.67      412.18     25.91 o 
   4   8   1      464.57      509.83     28.68 o 
   5   8   1       62.56       47.95     18.66 o 
   6   8   1     2427.73     2468.08     79.85 o 
   7   8   1      307.40      330.95     32.92 o 
   8   8   1     1535.51     1548.36     56.66 o 
   9   8   1     5060.50     5051.29    140.54 o 
  10   8   1      153.06       92.92     38.77 o 
  11   8   1       10.68      -33.08     51.07 o 
  12   8   1      367.22      245.57     83.49 o 
  13   8   1     4873.97     5029.25    258.91 o 
 -10   9   1      631.11      632.68     83.70 o 
  -9   9   1       25.05      -60.59     52.72 o 
  -8   9   1     1402.79     1494.29    104.40 o 
  -7   9   1       71.35       57.21     49.16 o 
  -6   9   1     2668.60     2354.92    115.51 o 
  -5   9   1     9369.53     9413.99    219.75 o 
  -4   9   1      208.71      170.54     40.76 o 
  -3   9   1        3.20      -37.06     27.73 o 
  -2   9   1      532.08      511.58     33.12 o 
  -1   9   1      921.85      850.97    153.90 o 
   0   9   1    17705.29    17609.14    260.29 o 
   1   9   1    15077.81    14947.24    186.94 o 
   2   9   1    11321.96    10882.11    159.25 o 
   3   9   1       29.37      -13.22     27.12 o 
   4   9   1     2514.35     2347.81     73.46 o 
   5   9   1     2796.70     2782.41     62.38 o 
   6   9   1       12.06       -4.21     39.96 o 
   7   9   1     6511.33     6451.00    124.86 o 
   8   9   1      231.99      180.05     32.78 o 
   9   9   1     2366.93     2373.65     72.53 o 
  10   9   1     1836.16     1640.70     83.88 o 
  11   9   1        6.59      -82.83     41.41 o 
  12   9   1       84.73       19.29     75.95 o 
  -9  10   1      102.22      160.34     71.58 o 
  -8  10   1     1798.44     1581.34    245.19 o 
  -7  10   1      104.33       80.68     60.08 o 
  -6  10   1      289.31      352.48     65.80 o 
  -5  10   1      448.72      263.59     47.86 o 
  -4  10   1      351.76      343.79     51.05 o 
  -3  10   1     2356.46     2192.59     93.07 o 
  -2  10   1     1563.85     1659.21     67.11 o 
  -1  10   1       50.70       83.83     24.53 o 
   0  10   1     4361.74     4312.16    135.32 o 
   1  10   1     3421.74     3494.00     74.07 o 
   2  10   1       19.57      -37.66     18.83 o 
   3  10   1      204.70      150.85     23.70 o 
   4  10   1      410.36      424.29     39.81 o 
   5  10   1     7107.90     7124.86    110.73 o 
   6  10   1     5056.93     4976.25     99.43 o 
   7  10   1      140.44      234.19     35.89 o 
   8  10   1     4058.48     4110.96    137.77 o 
   9  10   1      115.72      128.16     56.80 o 
  10  10   1      959.42      999.35     55.98 o 
  11  10   1      112.37       50.23     46.48 o 
  12  10   1       52.20       56.66     69.91 o 
  -8  11   1      917.38      982.30    242.76 o 
  -7  11   1     2387.23     2358.09    134.32 o 
  -6  11   1      738.96      847.83     90.64 o 
  -5  11   1     4400.48     4309.40    170.58 o 
  -4  11   1      163.97       71.44     57.44 o 
  -3  11   1     1490.91     1434.05     64.44 o 
  -2  11   1     4487.73     4641.99     95.56 o 
  -1  11   1      265.48      260.83     31.84 o 
   0  11   1      260.45      259.55     31.90 o 
   1  11   1     2756.30     2717.75     73.97 o 
   2  11   1       23.27      -50.92     34.81 o 
   3  11   1      438.85      410.14     30.76 o 
   4  11   1     1277.84     1267.01     48.54 o 
   5  11   1       12.99       73.96     28.15 o 
   6  11   1     1446.14     1452.20     60.45 o 
   7  11   1      768.58      680.53     70.92 o 
   8  11   1     1905.30     1952.89     73.82 o 
   9  11   1     5771.81     5779.81    127.34 o 
  10  11   1      178.12      189.95     41.71 o 
  11  11   1      562.30      560.59     82.11 o 
  -7  12   1     1374.87     1473.42    119.41 o 
  -6  12   1      736.86      749.95    226.90 o 
  -5  12   1      887.42      801.25     91.11 o 
  -4  12   1     3710.74     3550.57    231.22 o 
  -3  12   1      959.97     1054.99     60.64 o 
  -2  12   1     4291.28     4426.99     96.37 o 
  -1  12   1     7785.29     7861.96    159.39 o 
   0  12   1      555.87      488.36     46.95 o 
   1  12   1      972.38      889.40     49.47 o 
   2  12   1      990.91     1013.79     52.46 o 
   3  12   1     2401.77     2324.01     61.56 o 
   4  12   1      663.01      705.83     41.06 o 
   5  12   1       13.60       21.65     27.41 o 
   6  12   1       55.61       50.35     35.70 o 
   7  12   1      141.41       65.97     39.92 o 
   8  12   1     1138.11     1063.53     61.62 o 
   9  12   1     1327.36     1335.75     68.67 o 
  10  12   1     1528.97     1725.67     95.22 o 
  11  12   1       19.10       93.10     47.83 o 
  -6  13   1      294.39      339.10     84.09 o 
  -5  13   1      107.88       47.47     68.33 o 
  -4  13   1     1477.70     1488.49    118.75 o 
  -3  13   1     1815.15     1920.22     81.52 o 
  -2  13   1     1378.04     1303.62     56.37 o 
  -1  13   1     1568.49     1624.56     64.43 o 
   0  13   1      159.75      177.88     45.57 o 
   1  13   1     7631.31     7358.47    143.53 o 
   2  13   1     4049.93     4159.77    101.50 o 
   3  13   1     7468.72     7429.18    145.74 o 
   4  13   1     5474.44     5519.98    105.35 o 
   5  13   1     1530.88     1536.56     59.45 o 
   6  13   1       44.01        7.56     35.09 o 
   7  13   1      629.20      601.44     57.13 o 
   8  13   1     1170.10     1030.19     70.38 o 
   9  13   1     1650.68     1532.54     82.30 o 
  10  13   1       33.50      -33.86     45.61 o 
  -4  14   1      638.24      674.37    100.95 o 
  -3  14   1     1359.32     1260.53     81.75 o 
  -2  14   1        5.07      -22.21     40.76 o 
  -1  14   1      163.39      107.67     57.67 o 
   0  14   1      991.18      992.53     60.59 o 
   1  14   1     1729.26     1847.17     73.63 o 
   2  14   1     6875.13     7115.43    161.19 o 
   3  14   1     5083.54     5334.40    136.49 o 
   4  14   1     4297.41     4209.22    111.13 o 
   5  14   1     3358.87     3271.98     83.61 o 
   6  14   1       12.71        4.82     49.09 o 
   7  14   1      560.50      473.16     59.19 o 
   8  14   1      827.62      858.38     68.91 o 
   9  14   1     2021.73     1957.11     92.26 o 
  -3  15   1      383.10      217.88     72.27 o 
  -2  15   1       35.78      -19.77     44.53 o 
  -1  15   1       63.28        0.06     37.62 o 
   0  15   1       20.67       72.13     39.77 o 
   1  15   1        2.31      -55.95     40.55 o 
   2  15   1     1453.41     1427.15     79.37 o 
   3  15   1     3307.53     3172.52    106.63 o 
   4  15   1        0.86      -80.03     40.01 o 
   5  15   1      544.45      505.39     54.41 o 
   6  15   1      331.66      265.02     48.87 o 
   7  15   1      851.89      846.53     71.18 o 
   0  16   1     1258.78     1399.72     72.45 o 
   1  16   1       10.27       93.64     48.55 o 
   2  16   1       30.02       11.59     48.66 o 
   3  16   1     1031.88      953.35    115.96 o 
   4  16   1      174.93       18.70     51.10 o 
  -6 -15   2     3945.11     4040.32    145.90 o 
  -5 -15   2      825.86      823.09     61.13 o 
  -4 -15   2      143.49       79.24     50.24 o 
  -3 -15   2      204.02      110.88     50.08 o 
  -2 -15   2     1056.56     1070.14     72.82 o 
  -1 -15   2      640.56      626.09     59.50 o 
   0 -15   2     1133.17     1223.86     68.19 o 
   1 -15   2      618.04      743.26     54.52 o 
   2 -15   2       32.61       14.91     54.57 o 
  -8 -14   2     5912.68     6370.55    161.53 o 
  -7 -14   2     2709.76     2679.74    126.78 o 
  -6 -14   2     3431.85     3468.05    114.84 o 
  -5 -14   2     1397.58     1333.92     59.10 o 
  -4 -14   2      895.31      846.50     59.02 o 
  -3 -14   2     2570.92     2539.71     95.92 o 
  -2 -14   2     5896.54     5718.50    182.42 o 
  -1 -14   2     4199.44     4225.66    107.70 o 
   0 -14   2      713.06      627.23     51.64 o 
   1 -14   2      550.87      505.77     46.49 o 
   2 -14   2        2.18       -7.50     41.53 o 
   3 -14   2      329.77      271.32     51.44 o 
   4 -14   2      655.50      672.45     83.44 o 
  -9 -13   2       52.21      -35.74     43.08 o 
  -8 -13   2     3580.71     3665.41    115.23 o 
  -7 -13   2     2672.31     2490.31    114.69 o 
  -6 -13   2      302.26      265.43     43.66 o 
  -5 -13   2      675.89      646.79     47.85 o 
  -4 -13   2        2.52      106.23     43.37 o 
  -3 -13   2     2371.22     2312.81     79.05 o 
  -2 -13   2     4340.02     4140.22    114.43 o 
  -1 -13   2     6283.72     6221.88    130.95 o 
   0 -13   2     6821.09     6821.13    136.89 o 
   1 -13   2      501.51      525.62     44.99 o 
   2 -13   2       12.66      -12.32     29.38 o 
   3 -13   2        1.01       13.46     39.91 o 
   4 -13   2     1826.38     1744.46    109.32 o 
   5 -13   2      856.31      625.18     79.24 o 
   6 -13   2      307.53      259.47    118.18 o 
 -10 -12   2     3756.41     3897.48    141.27 o 
  -9 -12   2       24.66       97.73     40.69 o 
  -8 -12   2      587.93      614.26     79.46 o 
  -7 -12   2     3734.85     3637.53    108.23 o 
  -6 -12   2       23.47       41.43     35.14 o 
  -5 -12   2       32.80       74.06     29.39 o 
  -4 -12   2      698.56      669.12     40.81 o 
  -3 -12   2     1159.14     1252.62     60.56 o 
  -2 -12   2     3616.17     3668.82     91.92 o 
  -1 -12   2      589.22      536.97     43.30 o 
   0 -12   2     1142.51     1148.22     55.94 o 
   1 -12   2      698.99      552.60     43.76 o 
   2 -12   2       29.56       90.59     40.78 o 
   3 -12   2      133.59      101.26     38.59 o 
   4 -12   2       11.00       45.38     80.23 o 
   5 -12   2     1145.16     1221.65     91.72 o 
   6 -12   2      467.07      347.03     76.59 o 
   7 -12   2      524.84      592.58     88.65 o 
 -11 -11   2     1289.95     1362.68     66.87 o 
 -10 -11   2     3232.86     3302.51     98.21 o 
  -9 -11   2     2801.95     2771.94     89.85 o 
  -8 -11   2      877.51      792.23     55.06 o 
  -7 -11   2        8.81      -18.78     30.50 o 
  -6 -11   2       20.39      -36.79     29.43 o 
  -5 -11   2     4388.29     4257.08     95.72 o 
  -4 -11   2     1477.17     1568.48     53.37 o 
  -3 -11   2        4.86        1.84     21.72 o 
  -2 -11   2      119.56      129.57     22.20 o 
  -1 -11   2     3080.80     2931.65     77.36 o 
   0 -11   2      100.68      106.65     27.74 o 
   1 -11   2       40.99       18.58     25.26 o 
   2 -11   2        4.36        3.58     41.66 o 
   3 -11   2      987.52     1148.92    173.07 o 
   4 -11   2      355.22      341.10     59.10 o 
   5 -11   2       24.02       68.75     49.72 o 
   6 -11   2     2587.54     2624.70    143.41 o 
   7 -11   2      938.11      900.86    108.45 o 
   8 -11   2       13.12       25.01     66.57 o 
 -12 -10   2     1481.32     1181.57     80.71 o 
 -11 -10   2     2256.97     2393.29    141.37 o 
 -10 -10   2     1553.24     1524.29     93.98 o 
  -9 -10   2     4124.45     4032.01    102.25 o 
  -8 -10   2       29.65       17.77     39.25 o 
  -7 -10   2     2126.09     2095.58     71.52 o 
  -6 -10   2     3360.64     3437.08     82.01 o 
  -5 -10   2     8209.38     8427.34    126.18 o 
  -4 -10   2    20834.11    20775.08    291.54 o 
  -3 -10   2     7810.49     7754.20    115.69 o 
  -2 -10   2      349.01      319.31     29.37 o 
  -1 -10   2       49.08       30.12     23.66 o 
   0 -10   2     2934.15     2803.44     72.15 o 
   1 -10   2     2935.18     3009.24     72.86 o 
   2 -10   2       22.98      -20.37     20.69 o 
   3 -10   2       13.85      111.46     98.03 o 
   4 -10   2      644.36      593.77     59.86 o 
   5 -10   2       75.49      102.32     42.93 o 
   6 -10   2       36.05       -5.34     42.16 o 
   7 -10   2     3465.92     3503.78    129.57 o 
   8 -10   2     1738.18     1667.19    119.27 o 
   9 -10   2      317.74      333.18    195.30 o 
 -12  -9   2      179.10      105.54     66.65 o 
 -11  -9   2      164.38      151.16     47.86 o 
 -10  -9   2     1175.29     1161.03     55.66 o 
  -9  -9   2     1216.52     1227.60     58.65 o 
  -8  -9   2     3223.68     3239.92    135.04 o 
  -7  -9   2     3464.41     3566.50     88.87 o 
  -6  -9   2    12483.67    12299.89    185.54 o 
  -5  -9   2     4111.89     4245.29     76.55 o 
  -4  -9   2    20522.16    20379.06    301.18 o 
  -3  -9   2    24098.98    23605.51    306.03 o 
  -2  -9   2       19.03       23.40     19.32 o 
  -1  -9   2     4478.37     4311.73     75.62 o 
   0  -9   2      151.60      120.04     26.91 o 
   1  -9   2     8669.48     8455.58    180.60 o 
   2  -9   2    11593.90    11070.04    174.09 o 
   3  -9   2      642.09      625.78     80.12 o 
   4  -9   2       22.87       -0.09     38.74 o 
   5  -9   2     3089.28     2918.04    105.56 o 
   6  -9   2      801.39      744.01     63.74 o 
   7  -9   2      385.27      246.49     49.30 o 
   8  -9   2     2813.00     2798.79    132.37 o 
   9  -9   2      435.04      479.72     73.06 o 
  10  -9   2      756.99      749.16    108.48 o 
 -12  -8   2      756.55      677.32     82.94 o 
 -11  -8   2      105.81       15.63     55.22 o 
 -10  -8   2      454.85      460.10     50.71 o 
  -9  -8   2       43.80        5.14     27.99 o 
  -8  -8   2      219.38      258.82     33.06 o 
  -7  -8   2      586.86      525.17     38.03 o 
  -6  -8   2     3712.37     3674.68     77.93 o 
  -5  -8   2     5271.65     5149.81     88.17 o 
  -4  -8   2     3819.32     3754.11     80.80 o 
  -3  -8   2    15228.96    15535.13    226.93 o 
  -2  -8   2     2859.66     2865.90     57.22 o 
  -1  -8   2     9208.00     9227.64    131.45 o 
   0  -8   2     4209.06     3922.94     79.04 o 
   1  -8   2     1562.11     1486.69     66.62 o 
   2  -8   2     5332.11     5196.11     93.31 o 
   3  -8   2     2545.55     2439.01    171.34 o 
   4  -8   2     1241.29     1160.73     66.43 o 
   5  -8   2      338.50      310.05     89.55 o 
   6  -8   2     2314.39     2196.78    139.56 o 
   7  -8   2     3211.70     3208.56    110.76 o 
   8  -8   2      303.30      347.71     50.99 o 
   9  -8   2      469.29      482.48     68.87 o 
  10  -8   2        5.58      -36.92     59.46 o 
 -13  -7   2      650.12      828.80    189.03 o 
 -12  -7   2      205.53      221.39     65.91 o 
 -11  -7   2     1615.56     1457.61     97.92 o 
 -10  -7   2       87.34       27.86     45.93 o 
  -9  -7   2      138.89       63.30     34.15 o 
  -8  -7   2      895.66      920.50     45.68 o 
  -7  -7   2     1726.03     1849.68     58.86 o 
  -6  -7   2      502.43      515.85     43.73 o 
  -5  -7   2      958.27      964.41     38.20 o 
  -4  -7   2      301.25      289.30     19.22 o 
  -3  -7   2      410.76      486.85     31.88 o 
  -2  -7   2     1314.37     1371.63     39.58 o 
  -1  -7   2     3314.24     3356.54     53.70 o 
   0  -7   2    12295.13    11740.42    176.24 o 
   1  -7   2     2611.33     2490.31     52.67 o 
   2  -7   2     2317.63     2269.49     69.34 o 
   3  -7   2    13299.21    12683.27    330.53 o 
   4  -7   2     1236.83     1224.57     96.72 o 
   5  -7   2      969.53      916.62     56.75 o 
   6  -7   2     1456.92     1434.75    172.62 o 
   7  -7   2     2608.00     2801.83     98.93 o 
   8  -7   2     2423.08     2474.50     93.65 o 
   9  -7   2       31.93      -18.52     41.56 o 
  10  -7   2       30.34       28.13     45.71 o 
  11  -7   2       24.82     -167.90     94.66 o 
 -13  -6   2        9.27      -15.67     60.18 o 
 -12  -6   2     1587.51     1755.72    152.95 o 
 -11  -6   2       35.92        2.52     47.86 o 
 -10  -6   2     3260.05     3326.44    123.03 o 
  -9  -6   2      181.34      165.08     44.26 o 
  -8  -6   2     9301.90     9421.91    168.27 o 
  -7  -6   2    12842.15    12854.56    199.67 o 
  -6  -6   2     1147.81     1214.94     92.52 o 
  -5  -6   2      521.55      561.66     28.41 o 
  -4  -6   2     1153.81     1228.22     32.95 o 
  -3  -6   2     7809.52     7803.06    111.56 o 
  -2  -6   2     7628.97     7295.38    108.30 o 
  -1  -6   2     4986.39     5189.36     78.75 o 
   0  -6   2     9531.15     9638.26    145.42 o 
   1  -6   2     5308.76     4992.31     77.45 o 
   2  -6   2     1543.15     1563.20     40.09 o 
   3  -6   2     2162.83     1929.26     90.10 o 
   4  -6   2     2141.26     1954.71     70.23 o 
   5  -6   2      183.43      132.32     30.28 o 
   6  -6   2      120.10       78.67     27.89 o 
   7  -6   2     1194.64     1177.71     72.96 o 
   8  -6   2      832.07      947.50     64.81 o 
   9  -6   2     1090.26     1096.73    140.40 o 
 -13  -5   2      115.44       66.37     58.42 o 
 -12  -5   2     3228.17     3055.58    195.46 o 
 -11  -5   2     4002.11     4067.68    138.83 o 
 -10  -5   2     3486.98     3372.35    119.49 o 
  -9  -5   2     3684.96     3507.42    118.44 o 
  -8  -5   2     2796.53     2736.68    169.31 o 
  -7  -5   2     7855.53     8010.59    141.60 o 
  -6  -5   2     9744.30     9574.62    127.56 o 
  -5  -5   2      134.84      210.73     21.17 o 
  -4  -5   2     4733.28     4877.10     90.34 o 
  -3  -5   2    13324.21    13210.99    172.95 o 
  -2  -5   2    55723.42    56152.52    857.22 o 
  -1  -5   2     5970.85     5477.62     86.19 o 
   0  -5   2     7662.37     7880.44    143.67 o 
   1  -5   2       31.11        3.65      9.50 o 
   2  -5   2     3210.39     2880.62    110.21 o 
   3  -5   2    29447.54    28956.07    529.52 o 
   4  -5   2       10.82      -14.62     20.18 o 
   5  -5   2      243.95      200.44     41.45 o 
   6  -5   2     3421.51     3223.88    150.91 o 
   7  -5   2      178.29      121.87     64.60 o 
   8  -5   2      328.01      169.20     80.52 o 
   9  -5   2        8.89      111.62     75.37 o 
  10  -5   2      226.24       59.59     81.00 o 
 -13  -4   2      109.97      171.17     59.58 o 
 -12  -4   2     1111.19     1152.42     85.12 o 
 -11  -4   2     6787.55     6680.18    181.92 o 
 -10  -4   2     1327.50     1287.92     77.75 o 
  -9  -4   2      170.15      128.07     40.20 o 
  -8  -4   2      151.70      176.83     47.03 o 
  -7  -4   2       56.91        1.76     29.82 o 
  -6  -4   2    16590.45    16832.98    233.07 o 
  -5  -4   2      429.81      463.81     20.01 o 
  -4  -4   2    12592.01    12863.16    171.39 o 
  -3  -4   2     4014.60     3952.59     61.34 o 
  -2  -4   2    50282.06    52118.35    688.48 o 
  -1  -4   2    51000.39    52299.08    763.63 o 
   0  -4   2     2471.79     2512.21     44.11 o 
   1  -4   2      892.71      828.64     27.72 o 
   3  -4   2    21449.43    20408.29    376.45 o 
   4  -4   2    31709.94    31480.71    552.82 o 
   5  -4   2      131.79      132.56     47.77 o 
   6  -4   2      647.75      688.00     89.11 o 
   7  -4   2      344.79      290.02     72.59 o 
   8  -4   2     1789.04     1734.87    151.68 o 
   9  -4   2     1803.78     1761.31    166.63 o 
  10  -4   2      122.14      123.72     82.95 o 
 -13  -3   2       54.61      -50.22     60.17 o 
 -12  -3   2       73.86       26.11     46.08 o 
 -11  -3   2       17.61      128.13     51.89 o 
 -10  -3   2     2744.10     3087.55    109.76 o 
  -9  -3   2     1048.45     1150.42     82.76 o 
  -8  -3   2      169.54      134.64     42.98 o 
  -7  -3   2     3120.09     3339.64    124.66 o 
  -6  -3   2     2210.01     2483.02    100.23 o 
  -5  -3   2     7871.06     8164.13    149.72 o 
  -4  -3   2      754.32      740.06     25.93 o 
  -3  -3   2     3440.87     3326.49     63.61 o 
  -2  -3   2      295.14      393.29     15.69 o 
  -1  -3   2    32425.09    33626.58    980.80 o 
   0  -3   2     9832.02     9267.08    117.28 o 
   1  -3   2     2793.67     2915.58     82.08 o 
   2  -3   2      238.14      325.13     22.56 o 
   3  -3   2    10456.78    10129.74    219.57 o 
   4  -3   2    39392.31    38915.83   1216.84 o 
   5  -3   2    11009.12    10659.86    385.70 o 
   6  -3   2      407.05      578.92     78.16 o 
   7  -3   2     1056.52     1225.65    272.67 o 
   8  -3   2     1020.16     1188.41     94.02 o 
   9  -3   2    10992.67    11014.47    314.77 o 
  10  -3   2      531.65      463.12     61.48 o 
  11  -3   2     2138.84     2100.43    134.24 o 
 -13  -2   2        0.80      -22.96     56.50 o 
 -12  -2   2       58.43       78.79     45.35 o 
 -11  -2   2     1527.62     1718.97    101.29 o 
 -10  -2   2      217.96      169.57     43.29 o 
  -9  -2   2     1455.23     1415.75    109.02 o 
  -8  -2   2     1226.84     1151.75     61.41 o 
  -7  -2   2      587.03      775.46     90.08 o 
  -6  -2   2     6147.43     6204.10    139.59 o 
  -5  -2   2      791.27      921.90     58.66 o 
  -4  -2   2      135.50      131.39     55.06 o 
  -3  -2   2     6199.21     6628.33    136.68 o 
  -2  -2   2      710.12      827.87     27.23 o 
  -1  -2   2     7718.56     8392.72    143.68 o 
   0  -2   2    12710.54    12399.36    222.94 o 
   1  -2   2     2959.33     3036.69     92.63 o 
   2  -2   2    15712.50    15004.30    328.89 o 
   3  -2   2    13485.06    13546.38    449.18 o 
   4  -2   2    13741.09       -7.84     21.40 o 
   5  -2   2    21086.93    20821.41    486.93 o 
   6  -2   2        0.94      -22.32     38.59 o 
   7  -2   2      562.62      531.07     59.05 o 
   8  -2   2      706.78      901.32     80.68 o 
   9  -2   2      728.83      896.95     69.73 o 
  10  -2   2     8962.35     8931.67    297.60 o 
  11  -2   2        1.16       24.79     46.30 o 
  12  -2   2        3.72      150.10     96.48 o 
 -13  -1   2      360.36      339.32    121.93 o 
 -12  -1   2       33.04        5.66     48.09 o 
 -11  -1   2       13.51      -15.45     36.37 o 
 -10  -1   2     1974.03     1932.16     84.38 o 
  -9  -1   2      406.94      474.96     45.11 o 
  -8  -1   2       10.94        7.87     24.00 o 
  -7  -1   2       53.61       42.68     19.41 o 
  -6  -1   2     6767.20     6975.06    151.27 o 
  -5  -1   2     8755.57     8759.19    226.32 o 
  -4  -1   2      209.40      258.29     25.35 o 
  -3  -1   2    26026.14    30362.39    458.18 o 
  -2  -1   2     8798.34    10032.55    318.19 o 
  -1  -1   2    39239.09    40671.45    522.52 o 
   0  -1   2    34652.50    36356.72    521.13 o 
   1  -1   2      445.09      520.33     14.64 o 
   2  -1   2     8162.83     8643.23    289.86 o 
   3  -1   2     4980.50     4975.26    132.57 o 
   4  -1   2      147.74      215.26     42.55 o 
   5  -1   2      644.96      547.57    139.03 o 
   6  -1   2       92.57       41.27     28.12 o 
   7  -1   2     1515.06     1554.32     86.51 o 
   8  -1   2      951.89      969.24     64.08 o 
   9  -1   2      669.38      871.34     66.85 o 
  10  -1   2     7521.84     7725.28    199.66 o 
  11  -1   2     2924.06     3277.61    314.48 o 
  12  -1   2      103.39      209.96     71.16 o 
 -13   0   2     6020.06     5606.60    194.41 o 
 -12   0   2      434.09      375.09     60.72 o 
 -11   0   2     1120.22     1108.48     82.72 o 
 -10   0   2      304.68      285.88     76.69 o 
  -9   0   2     2126.05     2002.97     89.99 o 
  -8   0   2      313.70      367.10     27.53 o 
  -7   0   2        2.91        9.52     15.26 o 
  -6   0   2      768.11      885.66     33.60 o 
  -5   0   2     8383.67     7906.54    133.70 o 
  -4   0   2      305.00      411.10     19.91 o 
  -3   0   2     1567.76     1926.67     50.30 o 
  -2   0   2    30035.92    35039.80   1055.72 o 
   0   0   2    97560.15    93591.01   1973.50 o 
   2   0   2    12321.50    13396.11    424.67 o 
   3   0   2     2288.67     2250.02    102.54 o 
   4   0   2      251.63      323.30     32.16 o 
   5   0   2    12139.19     4424.77    183.72 o 
   6   0   2     5603.59     5871.28    174.43 o 
   7   0   2     1072.50     1126.48     99.85 o 
   8   0   2     4920.81     4975.64    135.98 o 
   9   0   2      182.75      164.50     40.42 o 
  10   0   2      635.72      646.73     77.56 o 
  11   0   2      344.09      363.69     88.76 o 
  12   0   2      436.04      354.05     78.17 o 
 -13   1   2     5950.64     5801.74    194.85 o 
 -12   1   2     2009.76     2240.69    230.93 o 
 -11   1   2      721.11      699.05     63.79 o 
 -10   1   2     1650.46     1636.07    128.04 o 
  -9   1   2      433.46      475.31     66.73 o 
  -8   1   2     5501.06     5687.06    182.62 o 
  -7   1   2       13.31        9.77     22.74 o 
  -6   1   2      713.07      853.71     83.71 o 
  -5   1   2      984.76     1049.18     47.47 o 
  -4   1   2    19684.74    18863.36    618.74 o 
  -3   1   2    33511.73    35527.68   1080.34 o 
  -2   1   2     1712.80     2029.04     72.47 o 
   0   1   2    16808.17    17451.40   1021.22 o 
   1   1   2    70028.81    73960.17   1057.38 o 
   2   1   2    24960.52    26505.99    455.71 o 
   3   1   2     1110.50     1203.11     32.24 o 
   4   1   2        7.43        8.22     10.30 o 
   5   1   2     9969.38     9901.63    168.02 o 
   6   1   2    28162.82    28106.76    524.02 o 
   7   1   2     5089.74     4977.39    102.23 o 
   8   1   2     2417.12     2537.88     61.75 o 
   9   1   2       13.75      -29.26     24.39 o 
  10   1   2     4369.68     4339.65    135.77 o 
  11   1   2      585.03      626.25    114.40 o 
  12   1   2      455.74      418.24     53.36 o 
  13   1   2      113.26      102.27     90.72 o 
 -13   2   2     2043.43     2541.96    256.16 o 
 -12   2   2     2293.99     2110.87    223.38 o 
 -11   2   2        3.47       20.84     82.18 o 
 -10   2   2      168.12      144.37     86.00 o 
  -9   2   2      176.69      219.29     56.20 o 
  -8   2   2     3640.87     3437.74    109.74 o 
  -7   2   2     4867.29     5193.91    132.93 o 
  -6   2   2     1344.13     1498.42     77.37 o 
  -5   2   2      315.73      240.56     55.47 o 
  -4   2   2     1647.04     1514.03     66.46 o 
  -3   2   2    33964.58    34408.64   1048.95 o 
  -2   2   2     3655.37     4079.75     98.28 o 
  -1   2   2    19915.46    20931.59    621.27 o 
   0   2   2     2135.06     2063.17     41.66 o 
   1   2   2    20794.84    22496.33    298.85 o 
   2   2   2      214.85      325.04     18.22 o 
   3   2   2    11245.08    12169.59    202.32 o 
   4   2   2     5535.42     5728.04    151.24 o 
   5   2   2     2059.23     2207.49     67.43 o 
   6   2   2    21182.66    20632.08    365.11 o 
   7   2   2    31631.83    32449.99    574.80 o 
   8   2   2     6328.39     6148.08    120.58 o 
   9   2   2     4568.49     4379.42    118.07 o 
  10   2   2     1238.70     1169.34     68.42 o 
  11   2   2     6093.58     6217.68    163.04 o 
  12   2   2     2947.59     2757.99    107.43 o 
  13   2   2      535.88      413.68     72.70 o 
  14   2   2      302.14      346.89    139.52 o 
 -12   3   2      457.87      624.33    146.41 o 
 -11   3   2       76.11       43.17     83.08 o 
 -10   3   2      206.96      180.80     95.48 o 
  -9   3   2       12.42       -0.44     34.85 o 
  -8   3   2        5.02       69.36     32.85 o 
  -7   3   2    12933.18    12899.53    484.97 o 
  -6   3   2     5389.18     5654.26    171.83 o 
  -5   3   2       23.62       -2.86     37.82 o 
  -4   3   2     6051.51     6034.43    126.19 o 
  -3   3   2      366.49      519.28     31.10 o 
  -2   3   2      909.91      867.57     60.99 o 
  -1   3   2    51161.09    55173.72   1159.99 o 
   0   3   2     2625.87     2557.55     36.20 o 
   1   3   2    14528.61    14938.42    233.50 o 
   2   3   2     7576.65     8319.42     99.53 o 
   3   3   2       39.62      102.26     32.65 o 
   4   3   2    17030.18    17082.00    463.54 o 
   5   3   2     5801.36     5921.70    232.60 o 
   6   3   2    10032.66    10540.35    268.66 o 
   7   3   2    24017.22    24301.68    705.52 o 
   8   3   2    14358.20    14267.49    287.88 o 
   9   3   2      961.15     1011.32     62.89 o 
  10   3   2       85.23       53.74     36.19 o 
  11   3   2     3081.80     3373.39    125.04 o 
  12   3   2     8055.29     8150.86    463.58 o 
  13   3   2     1232.58     1279.75    104.61 o 
  14   3   2     1017.64     1096.02    104.69 o 
 -12   4   2       75.51      165.54    120.16 o 
 -11   4   2       69.51      123.22    102.66 o 
 -10   4   2     2536.63     2549.39    209.60 o 
  -9   4   2      550.24      673.90    125.96 o 
  -8   4   2      630.80      631.85     71.96 o 
  -7   4   2        1.72        9.70     34.45 o 
  -6   4   2     3474.98     3515.83    128.34 o 
  -5   4   2      489.42      566.25     31.13 o 
  -4   4   2      766.35      769.88     37.77 o 
  -3   4   2     9005.92     8755.52    206.63 o 
  -2   4   2    13747.28    13278.85    433.60 o 
  -1   4   2      723.79      667.49     30.65 o 
   0   4   2     2259.45     2120.96     34.75 o 
   1   4   2    18317.52    18772.24    235.12 o 
   2   4   2      226.19      319.60     19.78 o 
   3   4   2       77.89       32.23     22.69 o 
   4   4   2    15739.96    16523.35    257.79 o 
   5   4   2    10548.86    10246.03    147.90 o 
   6   4   2     1368.78     1383.70     73.61 o 
   7   4   2      111.06      118.86     38.82 o 
   8   4   2     3401.93     3396.73    132.20 o 
   9   4   2      393.66      282.59     42.15 o 
  10   4   2      582.33      564.29     55.83 o 
  11   4   2      364.65      294.95     53.53 o 
  12   4   2     1594.20     1667.05    229.85 o 
  13   4   2     2509.57     2364.71    331.72 o 
  14   4   2      165.59       20.98    158.05 o 
  -8   5   2      177.94      192.58     40.01 o 
  -7   5   2     5449.46     5158.30    164.57 o 
  -6   5   2      816.89      828.39     40.39 o 
  -5   5   2     1867.51     1830.56     57.51 o 
  -4   5   2       61.25       30.18     19.85 o 
  -2   5   2     6289.90     5448.60    217.86 o 
  -1   5   2        7.25      -38.40     24.45 o 
   0   5   2     1847.22     1769.33     36.16 o 
   2   5   2    10971.03    10205.22    154.27 o 
   4   5   2     5155.84     5249.05     99.18 o 
   5   5   2    17816.08    18154.06    236.26 o 
   6   5   2      237.97      208.18     20.53 o 
   7   5   2    11850.95    11167.37    192.57 o 
   8   5   2     3673.43     4093.67    149.63 o 
   9   5   2     1848.10     1681.87     80.41 o 
  10   5   2     2606.61     2403.39     99.95 o 
  11   5   2      569.01      510.79     61.05 o 
  12   5   2        8.49       43.96     58.81 o 
  13   5   2      429.38      290.04     80.93 o 
 -10   6   2     6025.05     5639.48    216.40 o 
  -8   6   2     6089.77     6441.11    234.52 o 
  -7   6   2     3218.73     3339.58    134.85 o 
  -6   6   2     5877.67     5911.79    295.18 o 
  -5   6   2        1.84       12.22     25.17 o 
  -4   6   2     2773.44     2931.46    152.99 o 
  -3   6   2      640.12      404.20     64.48 o 
  -2   6   2      517.69      397.66     19.00 o 
  -1   6   2    11265.57    10979.25    147.87 o 
   0   6   2      617.39      638.49     29.58 o 
   1   6   2        5.64       -6.26      9.02 o 
   2   6   2     6309.73     6090.98     95.23 o 
   3   6   2    14721.88    13625.70    166.21 o 
   4   6   2    14419.40    14679.81    242.28 o 
   5   6   2     6448.52     6331.85    107.83 o 
   6   6   2     3558.83     3532.24     74.90 o 
   7   6   2     4202.63     4226.70    122.54 o 
   8   6   2    16098.98    15730.87    274.59 o 
   9   6   2     8949.08     8952.68    212.38 o 
  10   6   2     3662.77     3613.80    124.31 o 
  11   6   2     5420.19     5296.61    159.05 o 
  12   6   2      110.80       53.88     67.95 o 
  13   6   2      496.38      446.71     89.03 o 
 -11   7   2     2956.36     3288.63    166.79 o 
 -10   7   2      772.96      663.25     84.68 o 
  -9   7   2     1345.16     1261.21    103.78 o 
  -8   7   2     2069.74     2257.93    127.16 o 
  -7   7   2     1636.41     1808.70    112.89 o 
  -6   7   2     1805.71     1873.19     90.05 o 
  -5   7   2     1174.54     1241.33     72.79 o 
  -4   7   2      944.92      901.93     97.65 o 
  -3   7   2     4687.72     4086.78    194.86 o 
  -2   7   2     3745.52     3573.31    148.50 o 
  -1   7   2     4449.80     4282.71     70.99 o 
   0   7   2     2699.03     2600.85     51.81 o 
   1   7   2     1018.36     1080.69     30.74 o 
   2   7   2     2251.04     2210.98     61.13 o 
   3   7   2     4341.86     4141.17     72.46 o 
   4   7   2    16611.36    15883.82    194.89 o 
   5   7   2      614.92      676.78     47.30 o 
   6   7   2     2511.33     2186.89     82.86 o 
   7   7   2      531.07      406.71     34.60 o 
   8   7   2    13220.99    13066.26    379.75 o 
   9   7   2    21182.77    20446.82    341.49 o 
  10   7   2     1419.22     1395.89     88.05 o 
  11   7   2     1082.81     1017.91     83.07 o 
  12   7   2      318.48      245.89     78.13 o 
  13   7   2     2835.63     2915.59    195.56 o 
 -10   8   2      890.76      758.52     96.68 o 
  -9   8   2       41.44       26.30     60.37 o 
  -8   8   2       76.86      -45.31     51.10 o 
  -7   8   2       77.19       53.10     53.44 o 
  -6   8   2       19.42       95.48     45.14 o 
  -5   8   2     3959.08     4264.89    125.39 o 
  -4   8   2      333.96      497.56     62.89 o 
  -3   8   2      171.05       69.05     29.70 o 
  -2   8   2     7914.43     7605.90    128.39 o 
  -1   8   2      377.08      424.39     31.29 o 
   0   8   2     2718.15     2637.24     86.81 o 
   1   8   2      269.42      302.31     27.41 o 
   2   8   2      934.36     1140.73     38.00 o 
   3   8   2     2013.68     1777.92     45.14 o 
   4   8   2     1303.41     1275.53     39.05 o 
   5   8   2      431.82      384.68     28.02 o 
   6   8   2     1624.68     1499.39     74.56 o 
   7   8   2     1704.69     1553.07     57.04 o 
   8   8   2     3922.59     3883.33     86.97 o 
   9   8   2     8611.23     8308.96    229.96 o 
  10   8   2     1224.08      956.58     78.86 o 
  11   8   2      122.27      132.11     62.38 o 
  12   8   2      184.89      140.38     99.23 o 
  13   8   2      538.54      645.91    127.02 o 
 -10   9   2      560.06      613.47     83.78 o 
  -9   9   2      547.50      512.31     76.40 o 
  -8   9   2     1665.80     1483.24    105.55 o 
  -7   9   2     2326.05     2199.15    237.89 o 
  -6   9   2       89.52      115.66     49.19 o 
  -5   9   2     1842.47     2042.94    147.59 o 
  -4   9   2     2101.46     2055.12    114.44 o 
  -3   9   2        8.87       -5.54     21.30 o 
  -2   9   2     1169.23      976.11     43.06 o 
  -1   9   2     9517.73     9075.66    186.88 o 
   0   9   2      776.95      914.33     39.11 o 
   1   9   2      403.74      444.94     25.22 o 
   2   9   2      155.42      203.41     40.58 o 
   3   9   2     2475.97     2309.00     51.62 o 
   4   9   2     5859.39     5649.57     99.53 o 
   5   9   2       49.95       82.49     21.80 o 
   6   9   2     7272.33     7320.88    123.54 o 
   7   9   2     2242.32     2227.66     68.75 o 
   8   9   2      421.38      424.60     38.47 o 
   9   9   2     1869.80     1692.65     81.76 o 
  10   9   2     2066.00     2041.99     85.73 o 
  11   9   2       70.35      -22.63     55.98 o 
  12   9   2       61.57      -61.36     75.12 o 
  -9  10   2     2278.74     2415.38    140.32 o 
  -8  10   2     3813.96     3538.69    157.27 o 
  -7  10   2     4723.21     4870.50    183.57 o 
  -6  10   2     1413.26     1342.63    165.31 o 
  -5  10   2       12.10      -21.78     44.78 o 
  -4  10   2        1.42       -8.96     36.43 o 
  -3  10   2      815.82      754.31     45.45 o 
  -2  10   2     2733.07     2577.42     64.13 o 
  -1  10   2     4820.72     4619.25     92.83 o 
   0  10   2    10219.67     9821.15    162.69 o 
   1  10   2     1550.99     1618.14     58.81 o 
   2  10   2       99.13       61.69     23.40 o 
   3  10   2     3568.74     3552.26     87.67 o 
   4  10   2     2303.67     2104.84     53.79 o 
   5  10   2     4731.49     4989.41     87.17 o 
   6  10   2       59.68      129.08     36.96 o 
   7  10   2     9081.13     8993.48    161.50 o 
   8  10   2     1612.69     1559.45     64.07 o 
   9  10   2      461.41      404.35     43.85 o 
  10  10   2      252.05      207.38     38.74 o 
  11  10   2      358.13      203.83     60.18 o 
  12  10   2     1213.98     1052.72    126.70 o 
  -8  11   2     2457.49     2942.96    150.91 o 
  -7  11   2     2170.09     2201.78    131.18 o 
  -6  11   2     2727.95     2898.59    142.99 o 
  -5  11   2      254.34      252.91     98.66 o 
  -4  11   2     1097.35     1065.58     76.36 o 
  -3  11   2     2079.38     2060.89     94.21 o 
  -2  11   2     7075.69     7144.36    128.46 o 
  -1  11   2     4540.41     4257.11     92.03 o 
   0  11   2     2385.52     2329.35     66.00 o 
   1  11   2     2946.22     3203.49     95.35 o 
   2  11   2       88.64       53.64     22.64 o 
   3  11   2     2615.93     2517.89     58.47 o 
   4  11   2       35.91       -5.41     30.93 o 
   5  11   2     4342.89     4287.19     85.81 o 
   6  11   2     8324.25     8639.01    147.59 o 
   7  11   2     1196.11     1153.44     59.24 o 
   8  11   2      951.29      993.43     57.14 o 
   9  11   2     1211.72     1289.89     65.27 o 
  10  11   2     2523.95     2496.75     84.13 o 
  11  11   2     1500.38     1655.78    171.56 o 
  -7  12   2     1036.22      924.01    103.40 o 
  -6  12   2      230.68      239.97     75.74 o 
  -5  12   2      595.15      726.53    147.70 o 
  -4  12   2      405.64      547.47     79.59 o 
  -3  12   2     3114.96     3275.12     96.15 o 
  -2  12   2     2932.10     3006.81     76.90 o 
  -1  12   2     4571.69     4928.96    106.16 o 
   0  12   2     1423.02     1287.93     58.53 o 
   1  12   2      159.87      147.76     31.59 o 
   2  12   2       26.56        5.67     24.27 o 
   3  12   2       12.35       28.38     24.33 o 
   4  12   2       66.25       52.99     27.14 o 
   5  12   2     1866.88     1778.93     58.72 o 
   6  12   2     3463.13     3407.58     92.94 o 
   7  12   2      444.47      436.58     49.28 o 
   8  12   2        0.06      -30.79     35.54 o 
   9  12   2      368.36      387.51     48.17 o 
  10  12   2     1565.24     1694.61     89.15 o 
  11  12   2     4544.39     4528.52    225.73 o 
  -6  13   2       48.34       26.45     88.05 o 
  -5  13   2        4.08      -11.40    116.33 o 
  -4  13   2        6.26       70.32     62.51 o 
  -3  13   2      936.43      864.61     60.99 o 
  -2  13   2     1216.63     1216.79     69.27 o 
  -1  13   2     1635.08     1723.14     66.14 o 
   0  13   2     4842.78     4865.61    109.39 o 
   1  13   2      352.44      473.26     43.81 o 
   2  13   2      613.50      695.49     48.64 o 
   3  13   2       88.09      251.20     38.00 o 
   4  13   2      224.40      394.05     36.70 o 
   5  13   2      469.79      503.37     41.36 o 
   6  13   2      191.72      130.55     37.96 o 
   7  13   2     1159.48     1189.93     70.85 o 
   8  13   2        4.46      -70.78     39.81 o 
   9  13   2        1.72      -60.85     41.85 o 
  10  13   2        2.09      -88.99     44.50 o 
  -4  14   2       61.56       51.45    167.59 o 
  -3  14   2        1.09      -35.51     44.81 o 
  -2  14   2      783.64      713.76     80.41 o 
  -1  14   2        2.04      -11.07     33.35 o 
   0  14   2       42.30       54.46     34.89 o 
   1  14   2     1810.98     1748.79     72.37 o 
   2  14   2       25.53      284.44     46.70 o 
   3  14   2       60.04      180.18     47.77 o 
   4  14   2      230.32      309.63     45.81 o 
   5  14   2      776.89      869.79     51.34 o 
   6  14   2     2194.58     2138.83    120.15 o 
   7  14   2      136.93       97.48     49.69 o 
   8  14   2       38.80       52.42     46.00 o 
   9  14   2      502.16      465.37    120.26 o 
  -3  15   2       34.17      -43.26     74.34 o 
  -2  15   2      203.83      176.51     73.99 o 
  -1  15   2      602.06      508.21     49.89 o 
   0  15   2      912.76      889.07     58.97 o 
   1  15   2       19.19       42.80     43.47 o 
   2  15   2       56.72       73.98     70.58 o 
   3  15   2       22.19       94.03     47.48 o 
   4  15   2        9.70      -81.56     40.78 o 
   5  15   2       21.59      -36.77     43.36 o 
   6  15   2      827.14      898.16     63.86 o 
   7  15   2     1244.71     1203.40     80.18 o 
   0  16   2     1104.52     1257.71     96.41 o 
   1  16   2     1625.82     1639.96     95.93 o 
   2  16   2      401.39      347.48     57.83 o 
   3  16   2       59.94       74.11     50.43 o 
   4  16   2       84.51        9.91     50.53 o 
   5  16   2      621.21      578.33     59.36 o 
  -6 -15   3      586.01      624.78     81.54 o 
  -5 -15   3     2174.12     1994.27     85.34 o 
  -4 -15   3        9.69      -15.93     46.55 o 
  -3 -15   3      409.73      333.06     56.52 o 
  -2 -15   3       53.99        9.06     46.47 o 
  -1 -15   3      204.93      105.73     47.53 o 
   0 -15   3     1092.72     1042.47     65.00 o 
   1 -15   3     1985.46     1868.56     76.48 o 
   2 -15   3      845.69      770.70     68.71 o 
  -8 -14   3      502.38      527.57     70.72 o 
  -7 -14   3      658.90      798.31     67.27 o 
  -6 -14   3       31.41      159.54     44.84 o 
  -5 -14   3      612.75      555.25     39.65 o 
  -4 -14   3     1420.91     1386.75     70.95 o 
  -3 -14   3       79.88        7.54     49.40 o 
  -2 -14   3      455.44      516.52     56.57 o 
  -1 -14   3      439.93      590.24     51.50 o 
   0 -14   3       64.55       62.26     37.61 o 
   1 -14   3      304.04      323.35     43.19 o 
   2 -14   3     1022.92     1042.64     70.17 o 
   3 -14   3      147.03      112.13     46.19 o 
   4 -14   3        9.05       67.96     59.56 o 
  -9 -13   3        2.60      -86.73     43.37 o 
  -8 -13   3        2.51       39.54     43.05 o 
  -7 -13   3      482.42      590.68     59.36 o 
  -6 -13   3      797.37      794.86     57.76 o 
  -5 -13   3      315.83      345.22     38.26 o 
  -4 -13   3     1424.59     1427.07     68.22 o 
  -3 -13   3      750.75      780.66     55.29 o 
  -2 -13   3      308.55      395.07     48.21 o 
  -1 -13   3      455.71      517.83     48.44 o 
   0 -13   3     1154.37     1161.21     60.40 o 
   1 -13   3      129.30      137.63     35.65 o 
   2 -13   3     1706.66     1680.41     62.99 o 
   3 -13   3       80.69       55.25     40.65 o 
   4 -13   3      571.04      470.62     71.74 o 
   5 -13   3       22.63      109.69     59.54 o 
   6 -13   3       51.45      -10.67     73.12 o 
 -10 -12   3     3238.35     3399.74    113.88 o 
  -9 -12   3     4022.04     3892.13    118.40 o 
  -8 -12   3      175.49      145.52     46.69 o 
  -7 -12   3      324.21      302.80     47.42 o 
  -6 -12   3     2612.92     2502.67    107.73 o 
  -5 -12   3     5003.56     5143.90    150.43 o 
  -4 -12   3        2.25        6.33     25.88 o 
  -3 -12   3     6530.49     6425.93    114.00 o 
  -2 -12   3      273.01      327.12     38.58 o 
  -1 -12   3        2.67        5.22     29.28 o 
   0 -12   3     1124.30     1102.77     55.48 o 
   1 -12   3       67.36       53.85     30.79 o 
   2 -12   3     4166.95     4135.48     94.26 o 
   3 -12   3     1753.00     1655.68     76.20 o 
   4 -12   3     3972.81     4084.25    146.13 o 
   5 -12   3     3313.66     3471.85    218.97 o 
   6 -12   3      708.30      567.53    110.51 o 
   7 -12   3      110.99      141.63     72.48 o 
 -11 -11   3     3492.15     3368.18     97.32 o 
 -10 -11   3     3575.51     3455.50    111.89 o 
  -9 -11   3     7553.29     7601.38    156.37 o 
  -8 -11   3     1501.24     1502.25     69.07 o 
  -7 -11   3      415.41      273.55     40.31 o 
  -6 -11   3        0.29      -24.97     30.89 o 
  -5 -11   3      349.07      384.18     34.73 o 
  -4 -11   3     3078.17     3149.89     72.43 o 
  -3 -11   3     1153.57     1069.16     39.72 o 
  -2 -11   3     1172.56     1100.84     57.03 o 
  -1 -11   3      509.14      475.36     38.71 o 
   0 -11   3     1663.25     1615.27     58.18 o 
   1 -11   3     1954.04     1900.64     61.77 o 
   2 -11   3     2883.14     2911.72     79.98 o 
   3 -11   3     8734.43     9020.95    224.83 o 
   4 -11   3     4636.67     4513.92    153.93 o 
   5 -11   3     7723.83     7379.63    199.88 o 
   6 -11   3     3185.60     3213.06    128.87 o 
   7 -11   3       10.47      -17.20    131.68 o 
   8 -11   3      379.34      368.31     79.86 o 
 -11 -10   3     2672.47     2630.03    155.33 o 
 -10 -10   3     4872.64     5132.72    119.81 o 
  -9 -10   3      850.81      807.82     64.86 o 
  -8 -10   3     5252.27     5074.17    115.89 o 
  -7 -10   3     1010.37     1001.86     55.19 o 
  -6 -10   3      521.76      513.56     47.63 o 
  -5 -10   3      831.90      828.53     42.67 o 
  -4 -10   3     1276.54     1563.16     53.17 o 
  -3 -10   3     3021.44     3131.69     64.81 o 
  -2 -10   3       38.32       57.75     19.61 o 
  -1 -10   3      120.19      134.90     24.20 o 
   0 -10   3      767.07      682.52     40.27 o 
   1 -10   3     1210.96     1301.73     50.77 o 
   2 -10   3     1795.59     1694.39     53.78 o 
   3 -10   3     6501.77     6730.85    177.74 o 
   4 -10   3     2909.72     2838.16    108.97 o 
   5 -10   3     1514.69     1480.47     87.61 o 
   6 -10   3     2203.32     2160.26    102.81 o 
   7 -10   3       96.25       17.81     48.51 o 
   8 -10   3     2374.23     2500.11    408.26 o 
   9 -10   3     1435.34     1256.05    107.32 o 
 -12  -9   3      172.61       17.83     66.09 o 
 -11  -9   3      435.87      252.84     51.07 o 
 -10  -9   3     2736.09     2755.35     89.96 o 
  -9  -9   3      282.45      271.44     39.17 o 
  -8  -9   3       88.59      138.42     33.63 o 
  -7  -9   3       34.21       27.33     28.13 o 
  -6  -9   3       16.95       70.01     30.32 o 
  -5  -9   3     2891.82     2822.94     61.26 o 
  -4  -9   3     1496.68     1560.75     50.41 o 
  -3  -9   3     3954.92     4308.12     81.23 o 
  -2  -9   3     6675.60     6729.79    106.20 o 
  -1  -9   3       63.73       47.03     16.82 o 
   0  -9   3       98.22       54.15     23.68 o 
   1  -9   3     1631.00     1518.91     96.09 o 
   2  -9   3     2973.12     2975.37     69.04 o 
   3  -9   3      477.92      380.01     48.05 o 
   4  -9   3     2130.98     2064.13     88.02 o 
   5  -9   3      907.51      784.08     62.98 o 
   6  -9   3      696.48      585.68     79.44 o 
   7  -9   3      215.37      292.12     51.25 o 
   8  -9   3     1265.36     1166.60     83.13 o 
   9  -9   3     2679.38     2968.05    154.55 o 
  10  -9   3     2558.16     2543.14    166.18 o 
 -12  -8   3     4272.89     4513.11    191.56 o 
 -11  -8   3       55.36       55.82     54.97 o 
 -10  -8   3     1210.33     1081.98     65.74 o 
  -9  -8   3      109.88       71.57     30.17 o 
  -8  -8   3     5768.06     5945.09    135.36 o 
  -7  -8   3      641.22      723.71     43.24 o 
  -6  -8   3      642.66      567.79     36.16 o 
  -5  -8   3     1733.73     1667.12     44.58 o 
  -4  -8   3     1521.19     1537.62     52.50 o 
  -3  -8   3      110.20      126.14     22.78 o 
  -2  -8   3     3936.63     3914.03     80.71 o 
  -1  -8   3     4198.00     4093.27     71.93 o 
   0  -8   3     1933.06     1723.34     50.76 o 
   1  -8   3     5126.27     4798.96    102.10 o 
   2  -8   3     2568.47     2631.65     60.29 o 
   3  -8   3     1674.59     1721.67    114.05 o 
   4  -8   3      154.69      120.98     34.45 o 
   5  -8   3        3.66      -54.32     27.16 o 
   6  -8   3     1746.33     1746.39    198.44 o 
   7  -8   3     3271.33     3385.17    114.57 o 
   8  -8   3      133.17      164.26     44.73 o 
   9  -8   3      963.86     1006.32     83.27 o 
  10  -8   3     1404.76     1479.72    101.54 o 
 -13  -7   3     3628.53     3480.78    153.32 o 
 -12  -7   3     8856.51     8639.29    278.78 o 
 -11  -7   3     3056.44     3071.84    309.92 o 
 -10  -7   3       60.96      -40.92     44.53 o 
  -9  -7   3      198.70      121.66     31.10 o 
  -8  -7   3     1175.42     1280.52     82.87 o 
  -7  -7   3    12114.04    12065.25    194.47 o 
  -6  -7   3     1732.56     1687.77     62.97 o 
  -5  -7   3      920.98      919.24     47.71 o 
  -4  -7   3      231.38      302.06     20.14 o 
  -3  -7   3     5151.93     5126.49    104.31 o 
  -2  -7   3      641.02      568.25     33.70 o 
  -1  -7   3      924.73      918.36     31.22 o 
   0  -7   3     2278.24     2282.66     50.31 o 
   1  -7   3      977.14      876.12     35.88 o 
   2  -7   3    10227.14     9827.62    136.60 o 
   3  -7   3     3313.55     3403.29    248.74 o 
   4  -7   3     2101.93     2118.13    105.29 o 
   5  -7   3     1040.45      979.10     59.32 o 
   6  -7   3     4749.11     4602.54    181.34 o 
   7  -7   3    12857.65    12962.30    276.14 o 
   8  -7   3      404.73      441.07     50.15 o 
   9  -7   3      119.71      116.88     40.88 o 
  10  -7   3       92.37      173.14     51.69 o 
  11  -7   3      109.50      208.96    125.38 o 
 -13  -6   3      717.81      681.76     83.41 o 
 -12  -6   3     5209.47     5087.68    170.38 o 
 -11  -6   3     4590.56     4468.32    151.26 o 
 -10  -6   3      155.28      119.21     48.90 o 
  -9  -6   3     1046.61      887.37     69.33 o 
  -8  -6   3     3219.80     3290.11    100.77 o 
  -7  -6   3    19556.68    20333.12    298.36 o 
  -6  -6   3    25243.49    25658.29    410.58 o 
  -5  -6   3     1320.08     1397.65     42.16 o 
  -4  -6   3     1327.13     1349.08     35.26 o 
  -3  -6   3      113.21       81.88     16.03 o 
  -2  -6   3    12563.70    12648.39    283.46 o 
  -1  -6   3    11918.09    11872.38    143.71 o 
   0  -6   3      257.46      224.50     17.64 o 
   1  -6   3       15.00       30.23     11.97 o 
   2  -6   3      699.58      719.08     23.85 o 
   3  -6   3     5726.16     5547.61    170.98 o 
   4  -6   3      382.19      405.75     51.63 o 
   5  -6   3     6360.68     6230.34    147.91 o 
   6  -6   3     1292.19     1310.31     63.59 o 
   7  -6   3    17208.95    17876.76    355.08 o 
   8  -6   3     3836.14     4011.79    132.46 o 
   9  -6   3       19.00      -34.34     67.27 o 
  10  -6   3     1081.48     1141.86    153.94 o 
 -13  -5   3      313.64      250.35     65.57 o 
 -12  -5   3       16.06       18.39     51.26 o 
 -11  -5   3      310.58      359.72     61.97 o 
 -10  -5   3      335.25      331.34     54.09 o 
  -9  -5   3     3122.64     3130.77    112.51 o 
  -8  -5   3     3402.50     3433.72     90.11 o 
  -7  -5   3    11913.41    12200.07    187.52 o 
  -6  -5   3    30921.25    32087.25    446.49 o 
  -5  -5   3     4992.66     4847.33     90.45 o 
  -4  -5   3      308.78      370.99     18.47 o 
  -3  -5   3       13.46      -12.59     11.42 o 
  -2  -5   3     3952.52     3995.65     85.30 o 
  -1  -5   3    16515.66    15646.38    215.20 o 
   0  -5   3    10395.25    10125.52    148.68 o 
   1  -5   3      724.45      844.52     25.13 o 
   2  -5   3      384.81      406.63     24.24 o 
   3  -5   3     1920.55     1997.90     89.00 o 
   4  -5   3      262.87      188.82     21.72 o 
   5  -5   3     6720.94     6337.87    154.25 o 
   6  -5   3     1151.06     1042.81    103.88 o 
   7  -5   3     1321.65     1537.90    148.62 o 
   8  -5   3     5834.52     5990.64    289.20 o 
   9  -5   3     4109.29     3787.38    233.02 o 
  10  -5   3      295.07      278.70    101.67 o 
 -13  -4   3      468.92      441.56    215.99 o 
 -12  -4   3       68.17       -3.26     48.21 o 
 -11  -4   3      544.13      654.94     99.68 o 
 -10  -4   3     1960.72     1872.55     93.09 o 
  -9  -4   3     4830.83     4840.45    138.13 o 
  -8  -4   3     6106.30     6066.19    228.04 o 
  -7  -4   3      223.73      182.86     26.99 o 
  -6  -4   3     3782.25     4018.11     82.48 o 
  -5  -4   3     7637.06     7887.61    114.83 o 
  -4  -4   3     2680.77     2636.43     59.85 o 
  -3  -4   3       39.16       25.33      9.78 o 
  -2  -4   3        6.36       35.06     14.12 o 
  -1  -4   3    27781.04    28055.23    418.77 o 
   0  -4   3     7861.92     7693.64    102.00 o 
   1  -4   3    12109.40    12611.12    273.22 o 
   2  -4   3     1992.10     2259.64    118.39 o 
   3  -4   3     1676.28     1459.41     54.91 o 
   4  -4   3      330.32      355.84     47.98 o 
   5  -4   3      277.15      222.29     27.50 o 
   6  -4   3      549.17      661.79     93.40 o 
   7  -4   3      207.26      245.20     68.53 o 
   8  -4   3     2098.72     1987.44    163.35 o 
   9  -4   3     5286.50     5264.61    274.02 o 
  10  -4   3       67.94       53.39     76.12 o 
  11  -4   3      738.70      848.45     99.66 o 
 -13  -3   3        2.57      -35.71     58.64 o 
 -12  -3   3       23.37      -11.80     53.94 o 
 -11  -3   3     4500.24     4390.85    139.07 o 
 -10  -3   3     5466.31     6078.35    162.85 o 
  -9  -3   3     5805.17     5985.68    169.88 o 
  -8  -3   3       13.53       -5.15     37.60 o 
  -7  -3   3      495.78      456.60     54.50 o 
  -6  -3   3     3540.97     3373.07    187.40 o 
  -5  -3   3       49.49       33.56     10.94 o 
  -4  -3   3     4665.36     5202.15     86.62 o 
  -3  -3   3     1219.31     1011.13     26.09 o 
  -2  -3   3     2661.79     2795.86     47.77 o 
  -1  -3   3       26.92      114.71     16.16 o 
   0  -3   3     1751.01     1903.94     32.54 o 
   1  -3   3     3442.76     3603.46    141.62 o 
   2  -3   3      240.69      215.37     68.72 o 
   3  -3   3     6823.95     6694.44    248.63 o 
   4  -3   3     1674.40     1712.61    114.69 o 
   5  -3   3     6589.63     6599.38    268.22 o 
   6  -3   3     3104.39     3187.66    172.07 o 
   7  -3   3      323.47      344.22     73.94 o 
   8  -3   3     4110.07     3733.41    210.97 o 
   9  -3   3        3.95       14.83     66.77 o 
  10  -3   3      781.73      831.96    130.18 o 
  11  -3   3     4149.45     4398.43    300.41 o 
 -13  -2   3      382.86      422.47     78.22 o 
 -12  -2   3      384.30      377.43     67.82 o 
 -11  -2   3     1816.88     1818.66     92.16 o 
 -10  -2   3    12988.85    13194.15    283.30 o 
  -9  -2   3    18091.08    18518.08    369.29 o 
  -8  -2   3      514.12      591.29     47.03 o 
  -7  -2   3      152.69      129.58     37.32 o 
  -6  -2   3    19343.35    19744.87    468.26 o 
  -5  -2   3    39360.27    39408.30    878.52 o 
  -4  -2   3    12562.35    12687.89    328.16 o 
  -3  -2   3     2574.95     2876.96     74.18 o 
  -2  -2   3     3054.70     2838.03     43.70 o 
  -1  -2   3    17886.31    19436.06    343.78 o 
   0  -2   3      350.32      534.02     16.44 o 
   1  -2   3    53626.52    56841.59   1750.94 o 
   2  -2   3      624.08      720.24     29.50 o 
   3  -2   3       63.66       46.89     28.96 o 
   4  -2   3      212.81      204.58     45.45 o 
   5  -2   3     4819.45     4817.49    209.06 o 
   6  -2   3     1818.90     2033.63     93.61 o 
   7  -2   3     1479.29     1593.41     90.19 o 
   8  -2   3     2511.86     2706.56    123.73 o 
   9  -2   3    15201.98    15878.84    512.17 o 
  10  -2   3     4490.21     4728.78    151.43 o 
  11  -2   3      268.20      309.24     59.71 o 
  12  -2   3      633.92      623.94     91.43 o 
 -13  -1   3       10.85        5.33     56.35 o 
 -12  -1   3     1697.42     1615.74    106.24 o 
 -11  -1   3      198.53      180.59     52.98 o 
 -10  -1   3     6010.27     5874.24    153.38 o 
  -9  -1   3    20076.08    20816.40    405.81 o 
  -8  -1   3      388.16      477.48     41.78 o 
  -7  -1   3        6.32       21.08     18.62 o 
  -6  -1   3      171.01      154.69     26.01 o 
  -5  -1   3    14412.25    14947.22    284.32 o 
  -4  -1   3    57280.37    63477.08   1919.90 o 
  -3  -1   3    18308.23    21003.72    366.22 o 
  -2  -1   3    40293.11    46281.77    940.07 o 
  -1  -1   3      557.75      598.31     17.38 o 
   0  -1   3    16515.50    17360.80    209.61 o 
   1  -1   3    50589.26    52228.75   1602.18 o 
   2  -1   3    13562.06    14414.32    427.15 o 
   3  -1   3      238.66      227.80     41.80 o 
   6  -1   3     5358.60     5444.03    165.03 o 
   7  -1   3       76.24       77.55     32.91 o 
   8  -1   3      535.37      671.53     56.37 o 
   9  -1   3     2765.72     2816.99    106.80 o 
  10  -1   3     6924.82     7239.97    192.94 o 
  11  -1   3     1502.88     1733.86    103.42 o 
  12  -1   3       51.27       46.61     88.29 o 
 -13   0   3      923.06     1019.11    151.78 o 
 -12   0   3     1442.55     1413.29    105.83 o 
 -11   0   3      872.07      840.57     75.37 o 
 -10   0   3     1163.56     1124.18     87.74 o 
  -9   0   3     2522.71     2455.46    149.01 o 
  -8   0   3     6161.98     6205.03    145.38 o 
  -7   0   3     3754.01     3993.45     85.36 o 
  -6   0   3     4993.16     5275.80    100.39 o 
  -5   0   3     3533.25     3571.00     72.22 o 
  -4   0   3    13585.32    13951.11    308.67 o 
  -3   0   3    10356.83    10669.46    236.90 o 
  -2   0   3      288.75      419.00     23.84 o 
  -1   0   3     1996.37     2062.41     40.50 o 
   0   0   3    17363.71    17166.81    301.30 o 
   1   0   3    54453.06    54740.49   1173.23 o 
   2   0   3     1768.95     2081.45     53.42 o 
   3   0   3     2780.63     2884.76     85.19 o 
   5   0   3     6217.11     6737.67    249.67 o 
   6   0   3    21313.66    21606.23    551.83 o 
   7   0   3      311.81      402.31     46.68 o 
   8   0   3     1712.05     1831.33    123.36 o 
   9   0   3      173.08      252.43     51.60 o 
  10   0   3     1915.54     1892.96     95.04 o 
  11   0   3     2454.22     2747.75    177.47 o 
  12   0   3       20.35       64.65     94.37 o 
  13   0   3      931.58      900.86    147.44 o 
 -13   1   3        2.78       67.54     58.51 o 
 -12   1   3       15.44       95.17     49.30 o 
 -11   1   3      424.57      434.02     57.95 o 
 -10   1   3       11.93      -23.52     34.88 o 
  -9   1   3     7918.88     7901.80    178.09 o 
  -8   1   3      538.97      577.34     32.38 o 
  -7   1   3     2254.32     2433.03     58.83 o 
  -6   1   3     6359.36     6461.83    116.15 o 
  -5   1   3        0.68       21.29     11.20 o 
  -4   1   3     2050.44     2062.92     41.23 o 
  -3   1   3    15430.77    15539.42    276.09 o 
  -1   1   3     9412.43     9588.48    319.03 o 
   0   1   3     2235.07     2310.69     36.90 o 
   1   1   3    31652.20    31144.95    512.29 o 
   2   1   3    10334.51    11142.44    195.74 o 
   3   1   3       15.47      -20.61     10.92 o 
   4   1   3      565.66      445.02     25.06 o 
   5   1   3     7075.61     7076.82    126.25 o 
   6   1   3     2060.35     2147.93     94.75 o 
   7   1   3     3844.24     3855.06    110.22 o 
   8   1   3      666.98      610.94     64.31 o 
   9   1   3      991.62      952.76    105.20 o 
  10   1   3      236.43      226.30     55.19 o 
  11   1   3     2751.28     2919.96    101.02 o 
  12   1   3      335.90      234.67     74.15 o 
  13   1   3      576.96      389.64     65.23 o 
 -13   2   3     2019.55     1950.20    293.95 o 
 -12   2   3      129.27      329.66    124.64 o 
 -11   2   3      241.46      254.20     68.95 o 
 -10   2   3      365.17      419.27     53.00 o 
  -9   2   3     7255.13     7021.31    287.72 o 
  -8   2   3     4534.28     4880.73    119.75 o 
  -7   2   3      218.30      236.56     33.83 o 
  -6   2   3     9024.24     9510.50    250.36 o 
  -5   2   3     6595.08     6369.15    115.54 o 
  -4   2   3     7551.87     7690.32    129.30 o 
  -3   2   3     1830.39     1803.91     65.72 o 
  -1   2   3     7381.85     7975.32    276.08 o 
   0   2   3      457.04      421.44     13.58 o 
   1   2   3     9218.20     9360.21    129.50 o 
   2   2   3     8457.10     9445.04    166.52 o 
   3   2   3     1221.65     1437.81     46.27 o 
   4   2   3        7.09      -10.05     17.25 o 
   5   2   3      376.22      333.51     34.99 o 
   6   2   3     3991.96     3748.37     87.70 o 
   7   2   3      376.38      265.84     69.48 o 
   8   2   3      933.36      952.13     72.63 o 
   9   2   3     1141.50     1172.51     63.52 o 
  10   2   3      333.53      377.02     44.43 o 
  11   2   3     1225.83     1283.13     77.53 o 
  12   2   3      452.43      336.88    122.58 o 
  13   2   3       74.12      109.18     60.03 o 
  14   2   3      142.23      249.18     68.44 o 
 -12   3   3     2211.35     2245.51    238.96 o 
 -11   3   3      436.01      563.50    137.19 o 
 -10   3   3       28.46      -38.97     75.87 o 
  -9   3   3      360.13      438.52    102.89 o 
  -8   3   3    10444.66    10741.95    236.01 o 
  -7   3   3     4531.46     4770.47    132.03 o 
  -6   3   3     4649.13     4770.79    134.79 o 
  -5   3   3     6131.37     5801.29    105.83 o 
  -4   3   3     1670.40     1831.24     39.58 o 
  -3   3   3    46461.25    45609.71    964.42 o 
  -2   3   3    46167.91    48023.17   1450.94 o 
  -1   3   3    30545.83    32376.65    660.68 o 
   0   3   3    40444.38    41357.83    567.85 o 
   1   3   3     5659.36     5754.19     98.54 o 
   2   3   3      585.44      607.08     17.33 o 
   3   3   3     8015.16     8764.47    192.68 o 
   4   3   3      836.46      798.02     52.66 o 
   5   3   3      183.96      346.83     35.99 o 
   6   3   3     2106.60     1689.19    135.23 o 
   7   3   3      248.22      273.43     57.42 o 
   8   3   3     4094.46     3867.01    185.11 o 
   9   3   3      254.75      299.89     41.71 o 
  10   3   3     1096.90     1008.06     65.62 o 
  11   3   3     5868.50     5812.77    159.27 o 
  12   3   3      743.12      657.89    181.79 o 
  13   3   3      337.27      298.74     71.19 o 
  14   3   3       30.42        4.53     79.38 o 
 -12   4   3     1010.02     1218.13    193.56 o 
 -11   4   3     2390.88     2290.12    238.27 o 
 -10   4   3        4.60       84.43     86.01 o 
  -9   4   3       94.94      187.36     91.30 o 
  -8   4   3     3231.29     3029.83    126.63 o 
  -7   4   3     6976.49     6856.05    147.47 o 
  -6   4   3     1757.38     1957.78     61.16 o 
  -5   4   3       77.38      121.75     20.33 o 
  -4   4   3      261.57      331.15     31.24 o 
  -3   4   3    21562.09    20876.03    457.20 o 
  -2   4   3    70046.30    69653.96   1943.76 o 
  -1   4   3    24594.67    25962.85    537.18 o 
   0   4   3    41876.09    41787.63    463.69 o 
   1   4   3     1019.56     1141.15     26.69 o 
   2   4   3      925.76      903.04     61.87 o 
   3   4   3    31338.25    33236.11    436.65 o 
   4   4   3     5650.11     6332.18     99.76 o 
   5   4   3     9160.83     9181.78    123.40 o 
   6   4   3      245.11      209.35     36.41 o 
   7   4   3      318.38      252.64     43.22 o 
   8   4   3      268.65      413.41     56.48 o 
   9   4   3      681.21      651.11     54.53 o 
  10   4   3     2510.27     2429.43     95.29 o 
  11   4   3     2875.97     2731.98    107.92 o 
  12   4   3    12326.14    12820.33    346.59 o 
  13   4   3      275.66      129.23     92.60 o 
  14   4   3      201.54       80.33     75.58 o 
 -10   5   3       94.49       86.02     41.03 o 
  -9   5   3       13.71       80.56     37.29 o 
  -8   5   3      369.13      417.03     48.92 o 
  -7   5   3     1049.90     1159.02     90.97 o 
  -6   5   3      875.25      906.44     79.80 o 
  -5   5   3     1078.92     1026.22     98.42 o 
  -4   5   3      137.03      147.88     34.74 o 
  -3   5   3     2191.21     2175.37    113.95 o 
  -2   5   3    29420.22    27815.79    864.34 o 
  -1   5   3    44436.96    43678.11    604.14 o 
   0   5   3     9529.96     9390.34    133.13 o 
   1   5   3     1445.01      997.11    218.47 o 
   2   5   3       12.47      -13.24     10.45 o 
   3   5   3     8787.95     7920.57    135.12 o 
   4   5   3    17417.26    16870.55    263.50 o 
   5   5   3     1580.67     1421.00     42.90 o 
   6   5   3     7590.40     7433.38    129.37 o 
   7   5   3      331.87      319.28     31.01 o 
   8   5   3    11521.46    11802.92    313.36 o 
   9   5   3        3.49        4.51     32.98 o 
  10   5   3       29.16       27.80     39.39 o 
  11   5   3      676.93      587.45     63.51 o 
  12   5   3     4143.03     4287.22    171.90 o 
  13   5   3     3555.43     3284.09    324.94 o 
 -11   6   3        0.96      123.25     61.73 o 
 -10   6   3       49.65      217.02     60.67 o 
  -9   6   3      804.46      833.32     80.27 o 
  -8   6   3       96.05      161.63     48.29 o 
  -7   6   3      124.70      129.10     43.53 o 
  -6   6   3      105.31      104.98     38.48 o 
  -5   6   3     1811.97     2021.41     80.89 o 
  -2   6   3       34.59       63.11     12.08 o 
  -1   6   3    22432.82    21775.21    335.63 o 
   0   6   3     1532.51     1466.14     43.49 o 
   1   6   3     1535.79     1477.91     34.01 o 
   2   6   3        6.40       -4.78     12.51 o 
   3   6   3      209.75      119.95     31.36 o 
   4   6   3    34085.98    34272.80    428.68 o 
   5   6   3     4401.83     4078.91    117.60 o 
   6   6   3      844.15      775.69     41.01 o 
   7   6   3     1970.62     1797.25     54.38 o 
   8   6   3     2476.29     2629.57    181.06 o 
   9   6   3     2106.76     2000.73     90.70 o 
  10   6   3     1248.92     1169.29    103.70 o 
  11   6   3     1091.37     1365.02    106.61 o 
  12   6   3      414.97      478.68    113.82 o 
  13   6   3      578.35      645.43     95.87 o 
 -11   7   3     1385.09     1389.38    118.22 o 
 -10   7   3      196.17      228.68     66.99 o 
  -9   7   3      261.16      289.52     68.46 o 
  -8   7   3       96.05       88.96     52.89 o 
  -7   7   3     1570.90     1582.96    108.79 o 
  -6   7   3     2849.45     2892.67    144.20 o 
  -5   7   3     1810.64     1824.12     85.22 o 
  -4   7   3     4559.51     4768.87    213.21 o 
  -3   7   3     1013.29      989.79     98.38 o 
  -2   7   3     8434.19     8331.18    208.75 o 
  -1   7   3     1475.15     1558.48     38.41 o 
   0   7   3       98.68       63.57     14.76 o 
   1   7   3     7661.83     7157.04     96.47 o 
   2   7   3    20485.04    20081.65    262.04 o 
   3   7   3      276.69      289.18     21.80 o 
   4   7   3    13372.16    13595.81    169.79 o 
   5   7   3     8647.24     8545.82    140.74 o 
   6   7   3      276.54      130.33     29.51 o 
   7   7   3     2394.48     2404.76     72.24 o 
   8   7   3     1019.33     1057.41     45.40 o 
   9   7   3      518.43      506.49     83.31 o 
  10   7   3     2343.64     2548.14    108.59 o 
  11   7   3      186.65      172.26    101.03 o 
  12   7   3     1942.31     1873.88    134.22 o 
  13   7   3      659.75      758.52    137.44 o 
 -10   8   3     1008.72      885.32    104.78 o 
  -9   8   3      135.11      117.53     65.47 o 
  -8   8   3       34.44      -64.78     51.18 o 
  -7   8   3        2.57      -21.80     51.01 o 
  -6   8   3     8199.33     8369.01    312.34 o 
  -5   8   3    16656.04    17128.96    410.12 o 
  -4   8   3     4284.34     4363.68    214.30 o 
  -3   8   3     6392.24     6233.32    166.94 o 
  -2   8   3      292.68      264.65     27.38 o 
  -1   8   3     8816.43     8467.43    137.30 o 
   0   8   3    12559.55    12628.31    174.61 o 
   1   8   3     7274.08     7394.53    101.58 o 
   2   8   3    20608.76    19776.14    242.43 o 
   3   8   3      759.18      681.76     38.58 o 
   4   8   3     1494.86     1439.58     40.81 o 
   5   8   3      930.65      877.56     34.33 o 
   6   8   3       98.72      -15.90     31.80 o 
   7   8   3     2454.57     2533.96     68.28 o 
   8   8   3       18.37        1.16     30.39 o 
   9   8   3      692.22      715.93     42.32 o 
  10   8   3       14.61       -7.49     60.27 o 
  11   8   3       72.71       21.58     95.10 o 
  12   8   3        6.09     -107.26     69.53 o 
  13   8   3     1910.32     1768.83    143.23 o 
 -10   9   3      398.79      566.15     96.10 o 
  -9   9   3      397.85      277.43     81.80 o 
  -8   9   3        8.42       44.47     55.10 o 
  -7   9   3      126.50      111.68    109.28 o 
  -6   9   3      360.80      313.27     98.80 o 
  -5   9   3     6971.96     7157.27    219.87 o 
  -4   9   3     4540.32     4569.73    133.59 o 
  -3   9   3     1613.35     1597.08     75.02 o 
  -2   9   3     2856.74     2792.71     69.35 o 
  -1   9   3     3748.49     3832.47    118.49 o 
   0   9   3    12619.78    12021.65    171.25 o 
   1   9   3     7754.77     8116.83    112.12 o 
   2   9   3     9771.99     9690.43    145.31 o 
   3   9   3     7741.41     7643.17    109.70 o 
   4   9   3      493.82      527.22     48.40 o 
   5   9   3     8985.47     8767.92    123.89 o 
   6   9   3     1657.77     1797.88     56.76 o 
   7   9   3     7032.11     6909.72    203.64 o 
   8   9   3     3066.54     3027.67     80.63 o 
   9   9   3       74.32       35.55     29.96 o 
  10   9   3      723.90      633.53     56.92 o 
  11   9   3       58.63      -71.57     71.78 o 
  12   9   3      544.44      343.42    103.71 o 
  -9  10   3      765.80      859.82    109.91 o 
  -8  10   3      130.36      128.17     64.63 o 
  -7  10   3      242.26      178.19     92.66 o 
  -6  10   3     1685.93     1995.42    115.05 o 
  -5  10   3      153.57      259.33     57.65 o 
  -4  10   3     2648.41     2688.97    129.05 o 
  -3  10   3       30.19      -40.62     31.70 o 
  -2  10   3       63.76       89.11     24.43 o 
  -1  10   3      929.43      932.41     43.01 o 
   0  10   3     9486.95     9438.89    157.17 o 
   1  10   3     6833.08     6546.09     96.99 o 
   2  10   3     2085.89     2010.70     54.31 o 
   3  10   3     5535.19     5481.86     88.63 o 
   4  10   3        5.75      -73.38     37.50 o 
   5  10   3     5479.72     5804.02     95.30 o 
   6  10   3    12404.64    12358.12    186.83 o 
   7  10   3     3468.22     3622.66    107.96 o 
   8  10   3     4361.22     4307.77    102.89 o 
   9  10   3     2669.46     2536.39     79.06 o 
  10  10   3     1247.67     1223.26     75.55 o 
  11  10   3     1059.53      960.43     80.98 o 
  12  10   3       21.11        9.46     85.71 o 
  -8  11   3       10.21       90.41     68.50 o 
  -7  11   3     1025.97     1022.27    101.29 o 
  -6  11   3        0.93      193.88     84.82 o 
  -5  11   3     3208.79     3256.03    149.26 o 
  -4  11   3      482.26      443.57     92.18 o 
  -3  11   3      158.69      268.94     36.51 o 
  -2  11   3     1043.16     1097.89     51.70 o 
  -1  11   3      385.16      524.61     37.39 o 
   0  11   3      260.65      233.67     30.69 o 
   1  11   3     9216.14     9083.00    158.49 o 
   2  11   3     1901.16     1772.03     47.83 o 
   3  11   3     1106.17      975.02     40.04 o 
   4  11   3      351.44      328.48     35.42 o 
   5  11   3     1498.66     1412.62     51.59 o 
   6  11   3    10304.25    10483.60    169.38 o 
   7  11   3      983.94      933.94     73.66 o 
   8  11   3     6150.22     6008.14    127.48 o 
   9  11   3     4990.56     5201.94    125.44 o 
  10  11   3      175.93      166.27     42.28 o 
  11  11   3     2027.10     1933.33    105.41 o 
  -7  12   3      209.73      276.06     78.97 o 
  -6  12   3      618.04      706.70     93.42 o 
  -5  12   3      554.74      618.76     87.67 o 
  -4  12   3     1210.48     1184.74    103.60 o 
  -3  12   3     1070.59     1088.74     68.46 o 
  -2  12   3      527.21      624.37     40.95 o 
  -1  12   3     4244.91     4424.38    109.28 o 
   0  12   3       82.99      174.08     52.33 o 
   1  12   3        1.41      -46.72     25.65 o 
   2  12   3       55.34       51.18     25.48 o 
   3  12   3      730.85      668.34     38.47 o 
   4  12   3      273.47      333.64     33.02 o 
   5  12   3      302.21      251.29     40.69 o 
   6  12   3     2150.93     2127.51    100.48 o 
   7  12   3     2147.43     2079.45     81.96 o 
   8  12   3        8.06      -75.43     37.72 o 
   9  12   3      105.05       27.67     37.87 o 
  10  12   3      847.47      917.13     77.14 o 
  11  12   3     1215.14     1190.67    102.78 o 
  -6  13   3      833.16      786.04    100.25 o 
  -5  13   3      222.61      218.67     99.34 o 
  -4  13   3     1454.35     1382.16    114.73 o 
  -3  13   3      558.21      645.11     61.55 o 
  -2  13   3      622.20      641.04     69.47 o 
  -1  13   3     3489.86     3528.67     89.58 o 
   0  13   3     1924.68     2062.96     71.80 o 
   1  13   3     3857.90     4035.16    141.50 o 
   2  13   3     2405.45     2523.97     78.01 o 
   3  13   3     4170.93     4243.51    101.55 o 
   4  13   3     6214.94     6451.18    123.45 o 
   5  13   3     2710.20     2851.42     74.53 o 
   6  13   3        5.82        4.36     34.25 o 
   7  13   3        2.85       17.71     41.49 o 
   8  13   3       46.49      -27.43     41.21 o 
   9  13   3     1046.68      841.37     66.87 o 
  10  13   3       73.43       13.58     47.04 o 
  -4  14   3       23.02       87.03    144.66 o 
  -3  14   3     1659.03     1738.12     93.19 o 
  -2  14   3     1356.90     1345.16     62.99 o 
  -1  14   3      971.73      904.86     55.21 o 
   0  14   3     2136.45     2282.06     76.27 o 
   1  14   3      182.08      171.45     43.22 o 
   2  14   3     5941.88     5973.47    153.31 o 
   3  14   3     5074.48     5133.08    132.25 o 
   4  14   3     3261.61     3107.62     91.30 o 
   5  14   3     6443.33     6627.65    139.37 o 
   6  14   3      601.37      692.99     59.09 o 
   7  14   3       20.51       -5.86     43.42 o 
   8  14   3       68.92       21.58     44.82 o 
   9  14   3     1423.31     1270.76     79.06 o 
  -3  15   3       23.33       47.18     53.29 o 
  -2  15   3      928.60      947.46     76.52 o 
  -1  15   3      207.23       92.00     40.27 o 
   0  15   3     1088.68      886.60     58.65 o 
   1  15   3     1760.83     1731.24     98.71 o 
   2  15   3     1782.24     1692.03     82.68 o 
   3  15   3     2657.14     2585.47     98.02 o 
   4  15   3     1156.56     1056.47     65.80 o 
   5  15   3     1665.61     1525.95     74.27 o 
   6  15   3     1600.57     1657.44     79.37 o 
   7  15   3      230.88      218.79     55.50 o 
   0  16   3      764.05      901.83     62.24 o 
   1  16   3      107.75      192.94     50.83 o 
   2  16   3       43.30       17.25     47.25 o 
   3  16   3     1063.61     1002.51    119.20 o 
   4  16   3      645.71      523.46     63.52 o 
   5  16   3        2.86      -85.74     42.87 o 
  -5 -15   4      835.72      836.18     72.57 o 
  -4 -15   4      152.99       31.52     49.02 o 
  -3 -15   4      261.30      283.47     55.50 o 
  -2 -15   4        3.97        9.50     46.03 o 
  -1 -15   4      298.41      217.41     49.76 o 
   0 -15   4       72.87       84.11     42.96 o 
   1 -15   4      116.56      169.18     43.51 o 
  -7 -14   4     5341.40     5292.80    144.18 o 
  -6 -14   4     4235.28     4194.98    113.73 o 
  -5 -14   4     1254.38     1270.28     55.87 o 
  -4 -14   4      372.27      268.96     47.08 o 
  -3 -14   4     1322.11     1084.88     73.05 o 
  -2 -14   4      551.08      444.50     56.80 o 
  -1 -14   4     5052.88     5227.56    122.54 o 
   0 -14   4     3556.93     3564.28     98.08 o 
   1 -14   4      409.68      411.36     45.39 o 
   2 -14   4      142.50      169.26     59.88 o 
   3 -14   4        6.99       51.58     44.66 o 
   4 -14   4      795.76      816.17     88.20 o 
  -9 -13   4      852.67      741.74     67.24 o 
  -8 -13   4     1268.69     1249.86     78.68 o 
  -7 -13   4     4346.68     4420.30    127.09 o 
  -6 -13   4     2604.17     2716.55     89.31 o 
  -5 -13   4     3849.46     3789.24     95.21 o 
  -4 -13   4     1469.38     1376.15     57.12 o 
  -3 -13   4     5629.89     5256.61    120.78 o 
  -2 -13   4     3174.59     2816.08     95.63 o 
  -1 -13   4     5207.88     5147.82    118.61 o 
   0 -13   4     7032.87     7427.75    146.78 o 
   1 -13   4     2131.39     2080.13     80.96 o 
   2 -13   4      542.33      561.93     43.53 o 
   3 -13   4       80.81       57.18     40.13 o 
   4 -13   4      135.83       11.02     55.90 o 
   5 -13   4     2212.89     1939.12    117.73 o 
 -10 -12   4     1331.86     1474.06     76.79 o 
  -9 -12   4       75.58      139.26     47.69 o 
  -8 -12   4       78.51       36.06     42.58 o 
  -7 -12   4     2319.49     2366.31     91.82 o 
  -6 -12   4     4986.94     4970.14    146.24 o 
  -5 -12   4      855.72      761.48     44.74 o 
  -4 -12   4     2177.02     2058.94     56.11 o 
  -3 -12   4      220.65      279.85     31.79 o 
  -2 -12   4     3807.67     3659.28     93.88 o 
  -1 -12   4     2496.69     2279.41     73.80 o 
   0 -12   4     2910.31     3018.90     83.40 o 
   1 -12   4     5927.67     5955.14    121.05 o 
   2 -12   4       10.68      -21.54     28.68 o 
   3 -12   4     1512.43     1499.70     72.07 o 
   4 -12   4      221.41      235.84     58.28 o 
   5 -12   4     1872.75     2008.18    123.18 o 
   6 -12   4     3356.97     3388.83    136.95 o 
   7 -12   4       86.02       65.84     68.10 o 
 -11 -11   4       63.42       44.22     40.39 o 
 -10 -11   4      404.00      458.53     57.12 o 
  -9 -11   4      756.03      937.51     61.78 o 
  -8 -11   4      134.54      197.18     41.43 o 
  -7 -11   4      508.66      562.66     53.73 o 
  -6 -11   4      717.81      758.65     50.89 o 
  -5 -11   4      284.85      253.02     38.32 o 
  -4 -11   4      319.00      350.42     32.33 o 
  -3 -11   4       13.57        4.23     19.20 o 
  -2 -11   4     2583.52     2551.05    107.55 o 
  -1 -11   4     3931.65     3790.26     90.45 o 
   0 -11   4      231.83      207.88     32.53 o 
   1 -11   4     1250.84     1269.07     54.69 o 
   2 -11   4       76.80       61.93     42.02 o 
   3 -11   4     3896.54     3970.54    136.38 o 
   4 -11   4     4037.52     3795.04    135.02 o 
   5 -11   4     2826.92     2698.54    136.06 o 
   6 -11   4     3539.29     3521.89    134.65 o 
   7 -11   4     2652.81     2689.61    122.74 o 
   8 -11   4      262.68      246.84     74.80 o 
 -11 -10   4      915.42      910.12     74.45 o 
 -10 -10   4       63.63       89.75     40.63 o 
  -9 -10   4     3961.66     4166.48    106.71 o 
  -8 -10   4      610.28      660.98     55.43 o 
  -7 -10   4     6377.87     6186.74    129.02 o 
  -6 -10   4     3938.39     3986.30     89.93 o 
  -5 -10   4     2459.05     2419.67     71.36 o 
  -4 -10   4    14208.85    13991.83    200.38 o 
  -3 -10   4     3458.13     3397.33     68.36 o 
  -2 -10   4       73.02       48.41     19.18 o 
  -1 -10   4     1295.06     1285.58     52.06 o 
   0 -10   4      313.22      293.41     31.22 o 
   1 -10   4      113.87       98.12     25.27 o 
   2 -10   4        3.83        6.31     26.72 o 
   3 -10   4     4533.43     4511.83    122.56 o 
   4 -10   4     2095.00     2166.90     98.07 o 
   5 -10   4      830.59      649.14     64.59 o 
   6 -10   4       92.85       28.19     45.55 o 
   7 -10   4     2453.51     2539.02    113.33 o 
   8 -10   4     1564.32     1574.03    102.14 o 
   9 -10   4        4.54      -20.78    137.86 o 
 -12  -9   4      375.18      312.33     77.39 o 
 -11  -9   4      157.52       53.17     46.35 o 
 -10  -9   4       65.32      114.42     35.68 o 
  -9  -9   4      345.27      296.45     39.89 o 
  -8  -9   4     7295.71     7538.02    145.43 o 
  -7  -9   4       11.55       -2.63     28.05 o 
  -6  -9   4     5318.48     5548.40    106.06 o 
  -5  -9   4      848.32      857.55     39.28 o 
  -4  -9   4    13134.83    13267.95    176.52 o 
  -3  -9   4    13310.03    13444.45    188.70 o 
  -2  -9   4     1706.16     1645.81     49.52 o 
  -1  -9   4     1083.78     1062.56     36.99 o 
   0  -9   4       20.21       12.43     22.56 o 
   1  -9   4     5132.08     4800.07    106.52 o 
   2  -9   4     8513.05     8648.00    144.52 o 
   3  -9   4      245.49      305.16     31.86 o 
   4  -9   4       95.81       69.33     37.50 o 
   5  -9   4       10.36      -31.41     34.11 o 
   6  -9   4      155.64       71.28     46.87 o 
   7  -9   4      312.49      292.34     51.20 o 
   8  -9   4      537.94      446.61     62.11 o 
   9  -9   4      219.39      281.46     69.54 o 
 -12  -8   4     2876.87     2635.56    135.19 o 
 -11  -8   4      502.60      395.63     70.66 o 
 -10  -8   4       16.77       72.10     39.65 o 
  -9  -8   4       12.76      -18.03     28.59 o 
  -8  -8   4     1550.30     1561.51     61.16 o 
  -7  -8   4     5794.40     5815.44    117.01 o 
  -6  -8   4      866.01      884.67     42.91 o 
  -5  -8   4     1511.17     1516.54     44.07 o 
  -4  -8   4     3925.01     3973.28     79.36 o 
  -3  -8   4    10037.59    10031.55    145.06 o 
  -2  -8   4     6189.23     6065.40    109.51 o 
  -1  -8   4     2253.89     2130.66     48.82 o 
   0  -8   4     6936.18     7268.78    123.38 o 
   1  -8   4     3003.21     3029.51     76.33 o 
   2  -8   4    12937.46    13159.76    199.62 o 
   3  -8   4    13422.35    13430.14    230.02 o 
   4  -8   4      775.86      787.08     57.12 o 
   5  -8   4      315.12      248.00     41.32 o 
   6  -8   4     1379.61     1246.79     74.65 o 
   7  -8   4     3674.71     3633.89    157.25 o 
   8  -8   4     1571.67     1768.52     91.79 o 
   9  -8   4      109.90      109.90     46.90 o 
  10  -8   4      393.40      402.31     66.95 o 
 -12  -7   4       95.31       42.58     61.36 o 
 -11  -7   4     3478.34     3544.28    141.75 o 
 -10  -7   4      912.14      847.44     93.41 o 
  -9  -7   4       63.22       28.96     27.92 o 
  -8  -7   4      360.99      374.93     35.03 o 
  -7  -7   4     2246.41     2348.84     67.68 o 
  -6  -7   4      864.80      902.39     60.37 o 
  -5  -7   4     2704.72     2690.36     55.02 o 
  -4  -7   4      405.10      392.01     24.38 o 
  -3  -7   4      809.29      918.66     39.37 o 
  -2  -7   4      349.01      353.16     25.44 o 
  -1  -7   4      391.82      442.99     23.02 o 
   0  -7   4    12828.07    12602.03    173.88 o 
   1  -7   4    12698.23    12165.83    167.43 o 
   2  -7   4    19379.80    19269.80    249.90 o 
   3  -7   4    25545.21    24707.86    590.72 o 
   4  -7   4     2089.31     1903.70    101.30 o 
   5  -7   4       25.41        7.08     28.03 o 
   6  -7   4     3265.32     3105.41    124.22 o 
   7  -7   4     1713.00     1809.47    234.07 o 
   8  -7   4    10492.74    10948.91    244.36 o 
   9  -7   4      513.41      374.34     50.23 o 
  10  -7   4        2.45      -25.44     45.19 o 
  11  -7   4      187.42       79.84    115.69 o 
 -13  -6   4     1793.26     1439.50    145.19 o 
 -12  -6   4       98.55      128.96     70.81 o 
 -11  -6   4     1170.59     1171.99     89.00 o 
 -10  -6   4     1887.79     1978.02    104.41 o 
  -9  -6   4       17.06        1.74     29.63 o 
  -8  -6   4      392.31      386.89     32.03 o 
  -7  -6   4     2497.31     2680.07     78.98 o 
  -6  -6   4       35.04      123.69     30.36 o 
  -5  -6   4        3.16       16.74     18.64 o 
  -4  -6   4      110.59      146.76     16.47 o 
  -3  -6   4     8244.77     8558.96    125.67 o 
  -2  -6   4     3819.79     3664.86     79.76 o 
  -1  -6   4       15.11       11.58     13.12 o 
   0  -6   4     8230.50     8442.15    121.25 o 
   1  -6   4    24584.31    24201.97    307.14 o 
   2  -6   4     8409.36     8735.62    121.41 o 
   3  -6   4      394.82      456.10     52.85 o 
   4  -6   4    13269.77    12754.01    363.78 o 
   5  -6   4       51.75       -5.46     24.39 o 
   6  -6   4     2640.55     2642.45     87.50 o 
   7  -6   4     1137.78      928.77    115.25 o 
   8  -6   4     5134.67     5141.91    137.18 o 
   9  -6   4     3325.34     3693.04    167.44 o 
  10  -6   4       21.02      -27.85     60.60 o 
  11  -6   4        1.36       78.27     99.25 o 
 -13  -5   4      947.20      865.18    110.74 o 
 -12  -5   4      194.20       99.40     55.79 o 
 -11  -5   4      307.86      336.94     59.52 o 
 -10  -5   4      131.61       82.63     46.47 o 
  -9  -5   4     2494.50     2403.06    100.94 o 
  -8  -5   4        5.96       -3.12     24.55 o 
  -7  -5   4      837.69      945.90     41.29 o 
  -6  -5   4     2402.32     2568.76    102.11 o 
  -5  -5   4        9.80       22.28     17.69 o 
  -4  -5   4     1485.64     1422.40     39.06 o 
  -3  -5   4     1686.56     1647.31     39.43 o 
  -2  -5   4    39887.55    41028.67    586.11 o 
  -1  -5   4      746.54      649.58     26.67 o 
   0  -5   4      646.80      665.63     22.33 o 
   1  -5   4      441.01      339.71     19.44 o 
   2  -5   4     1472.72     1441.51     40.16 o 
   3  -5   4     4994.51     4811.97    192.24 o 
   4  -5   4      278.53      278.24     24.94 o 
   5  -5   4     1275.14     1215.46     59.64 o 
   6  -5   4     6656.67     6483.96    124.58 o 
   7  -5   4     3261.04     2888.45    190.07 o 
   8  -5   4      638.90      598.93    108.12 o 
   9  -5   4     1627.80     1953.04    189.91 o 
  10  -5   4       67.70      145.91     90.65 o 
  11  -5   4      129.14      149.13     97.56 o 
 -13  -4   4      367.87      264.06     79.78 o 
 -12  -4   4        8.07      -21.91     47.90 o 
 -11  -4   4     4935.06     4988.98    163.12 o 
 -10  -4   4     6257.77     6057.20    166.54 o 
  -9  -4   4      664.04      678.49     69.09 o 
  -8  -4   4      127.92      134.16     45.80 o 
  -7  -4   4       11.75        3.92     20.08 o 
  -6  -4   4     2495.25     2581.57     52.27 o 
  -5  -4   4     4353.73     4569.74    106.62 o 
  -4  -4   4     3561.18     3707.80     64.73 o 
  -3  -4   4      908.37      801.52     33.33 o 
  -2  -4   4    22478.17    22469.22    314.33 o 
  -1  -4   4    46054.93    44452.79    543.09 o 
   0  -4   4    14537.02    14763.09    202.07 o 
   1  -4   4     3568.27     3737.54    177.43 o 
   2  -4   4      354.76      283.48     16.72 o 
   3  -4   4    18118.83    17378.36    326.61 o 
   4  -4   4    31546.58    30556.05    474.88 o 
   5  -4   4     2553.98     2555.13     59.78 o 
   6  -4   4     2258.65     2322.73    156.87 o 
   7  -4   4     4093.78     3910.61    213.50 o 
   8  -4   4      174.48      203.08     80.03 o 
   9  -4   4      152.74      289.80     97.13 o 
  10  -4   4      525.19      636.33    124.95 o 
  11  -4   4      241.53       75.70     97.10 o 
 -13  -3   4       25.42       17.32     68.14 o 
 -12  -3   4      491.85      415.55     75.20 o 
 -11  -3   4       71.06       49.06     45.91 o 
 -10  -3   4     6471.17     7011.90    180.89 o 
  -9  -3   4     2265.93     2125.62     89.06 o 
  -8  -3   4      501.49      485.29     58.81 o 
  -7  -3   4     3909.31     3783.46    136.48 o 
  -6  -3   4      631.00      610.76     25.72 o 
  -5  -3   4    14641.16    15545.11    202.30 o 
  -4  -3   4     4494.79     4697.05     81.79 o 
  -3  -3   4     5317.59     4844.37     76.07 o 
  -2  -3   4    28136.26    30094.05    364.01 o 
  -1  -3   4    39815.88    41389.31    560.79 o 
   0  -3   4    12589.68    12125.88    152.65 o 
   1  -3   4     4292.94     4322.95    273.02 o 
   2  -3   4      801.06      975.57     65.30 o 
   3  -3   4     1221.48     1034.50     40.42 o 
   4  -3   4    43043.75    42363.17    645.19 o 
   5  -3   4    23059.93    21960.44    732.08 o 
   6  -3   4     4039.03     4189.24    208.52 o 
   7  -3   4      449.40      504.94     86.99 o 
   8  -3   4      310.62      349.39     83.74 o 
   9  -3   4     2873.28     3134.21    207.11 o 
  10  -3   4     2534.32     2606.34    206.25 o 
  11  -3   4       60.51       57.13     61.77 o 
  12  -3   4      371.58      326.61     82.26 o 
 -13  -2   4      458.64      278.55    102.95 o 
 -12  -2   4       10.69      -71.43     51.53 o 
 -11  -2   4       36.48      -31.06     48.07 o 
 -10  -2   4     2182.00     2208.66     94.54 o 
  -9  -2   4     4456.49     4613.05    130.95 o 
  -8  -2   4      205.46      304.62     54.40 o 
  -7  -2   4      180.74      253.15     43.60 o 
  -6  -2   4     3346.11     3389.83    119.02 o 
  -5  -2   4      154.59      213.28     23.19 o 
  -4  -2   4    13784.93    14090.57    345.10 o 
  -3  -2   4      327.64      464.03     25.39 o 
  -2  -2   4       40.22       30.37      9.65 o 
  -1  -2   4      846.51      917.77     30.49 o 
   0  -2   4    21729.88    22853.64    256.76 o 
   1  -2   4    12658.01    12966.75    272.46 o 
   2  -2   4    17055.51    17542.36    560.32 o 
   3  -2   4     7018.84     7481.39    255.21 o 
   4  -2   4     8375.36     7548.99    287.32 o 
   5  -2   4    62542.72    63019.41   1945.81 o 
   6  -2   4     4627.99     4273.25    208.61 o 
   7  -2   4        6.98       60.22     52.27 o 
   8  -2   4      864.75      935.42    106.26 o 
   9  -2   4     2899.89     3110.65    141.70 o 
  10  -2   4    14125.00    14825.30    328.05 o 
  11  -2   4     6999.07     7102.10    245.17 o 
  12  -2   4      329.63      358.61    147.44 o 
 -13  -1   4      658.67      654.80     87.33 o 
 -12  -1   4      147.66      151.99     58.97 o 
 -11  -1   4      918.82      923.84    156.63 o 
 -10  -1   4       27.74        0.06     36.80 o 
  -9  -1   4     5238.05     5416.05    142.45 o 
  -8  -1   4     5369.20     5349.97    134.85 o 
  -7  -1   4      149.68      110.00     26.46 o 
  -6  -1   4     4107.76     4366.39    108.23 o 
  -5  -1   4     2454.16     2311.54    123.25 o 
  -4  -1   4     7747.02     8190.56    150.45 o 
  -3  -1   4    16409.63    18139.25    394.64 o 
  -2  -1   4     5765.09     6046.94     89.24 o 
  -1  -1   4      449.18      497.07     16.62 o 
   0  -1   4     6285.05     6337.57     82.45 o 
   1  -1   4      185.60      232.43     12.91 o 
   2  -1   4     4509.97     4490.31    107.06 o 
   4  -1   4     2747.52     2590.90    132.05 o 
   5  -1   4    12743.03     8130.89    296.86 o 
   6  -1   4    18540.70    18347.97    439.75 o 
   7  -1   4      574.91      605.08     59.86 o 
   8  -1   4     4747.58     4480.49    158.92 o 
   9  -1   4      833.00      981.10     97.59 o 
  10  -1   4     5675.74     6046.73    171.80 o 
  11  -1   4    13445.77    13719.84    313.03 o 
  12  -1   4     1464.03     1910.66    141.86 o 
  13  -1   4       56.11      123.72    108.38 o 
 -13   0   4     3821.38     3726.07    163.25 o 
 -12   0   4     1721.14     1685.94    112.21 o 
 -11   0   4     3475.56     3465.37    168.36 o 
 -10   0   4     2365.36     2198.61    107.40 o 
  -9   0   4      530.66      506.77     47.16 o 
  -8   0   4      460.33      512.18     42.68 o 
  -7   0   4     1247.31     1336.58     52.10 o 
  -6   0   4      191.37      277.56     29.45 o 
  -5   0   4     9791.77    10372.97    205.02 o 
  -4   0   4    14266.84    14974.60    331.87 o 
  -3   0   4     1545.68     1761.19     40.63 o 
  -2   0   4     5577.16     6216.29    199.87 o 
  -1   0   4     4651.70     5075.38     73.55 o 
   0   0   4    22808.41    22727.55    345.92 o 
   1   0   4     2908.50     2662.48     53.54 o 
   2   0   4      280.45      226.00     20.04 o 
   3   0   4     2473.81     2655.40     71.33 o 
   4   0   4     1757.83     1645.01     85.27 o 
   5   0   4     3560.49     3724.75    117.39 o 
   7   0   4        9.23       -0.63     45.79 o 
   8   0   4     4317.27     4194.25    123.23 o 
   9   0   4      606.82      640.34     58.69 o 
  10   0   4      102.34      120.57     44.58 o 
  11   0   4     4813.56     4947.11    191.84 o 
  12   0   4     4983.77     5078.87    284.95 o 
  13   0   4       15.03        1.45     98.25 o 
 -13   1   4     4894.05     4251.63    171.55 o 
 -12   1   4     4923.99     5044.10    179.85 o 
 -11   1   4     2432.13     2454.16    274.96 o 
 -10   1   4     2150.29     2087.25    103.19 o 
  -9   1   4       95.59       65.60     35.53 o 
  -8   1   4     2244.72     2222.32     75.73 o 
  -7   1   4      426.75      436.30     27.97 o 
  -6   1   4      368.49      381.39     24.24 o 
  -5   1   4      382.96      513.13     25.04 o 
  -4   1   4    12960.10    13310.49    294.60 o 
  -3   1   4    43085.19    47277.75   1420.20 o 
  -2   1   4    17897.13    19561.80    585.80 o 
  -1   1   4    15025.60    16393.63    302.65 o 
   0   1   4     1896.33     2014.98     39.10 o 
   1   1   4    45408.54    44297.52    888.59 o 
   2   1   4    18412.82    19886.62    625.56 o 
   3   1   4     1208.86     1595.93     94.64 o 
   4   1   4     7720.34     7912.50    189.36 o 
   5   1   4     2843.33     2986.39     55.89 o 
   6   1   4     9752.13     9153.20    162.78 o 
   7   1   4     5813.46     6113.78    120.71 o 
   8   1   4     2307.89     2517.76     78.84 o 
   9   1   4     4126.73     4274.83    130.03 o 
  10   1   4      775.28      757.49     51.68 o 
  11   1   4       47.58       19.21     42.28 o 
  12   1   4       17.57      -20.99     46.27 o 
  13   1   4       14.78      -55.71     52.96 o 
 -13   2   4     1856.23     1993.63    123.33 o 
 -12   2   4     6619.92     6687.48    242.26 o 
 -11   2   4     2939.53     2871.78    181.18 o 
 -10   2   4      146.21      161.55     44.37 o 
  -9   2   4       22.51      -18.22     32.01 o 
  -8   2   4     3968.35     3992.56    108.99 o 
  -7   2   4     7164.54     7403.62    146.49 o 
  -6   2   4     4784.13     4954.07     95.58 o 
  -5   2   4     8403.98     8165.83    125.86 o 
  -4   2   4       84.57       77.29     18.15 o 
  -3   2   4    68592.39    73071.36   1532.04 o 
  -2   2   4    21304.86    23440.54    412.78 o 
  -1   2   4    24274.83    24867.94    594.98 o 
   0   2   4     7508.07     7695.41     98.00 o 
   1   2   4     7925.03     7674.33    109.31 o 
   2   2   4    14243.81    14124.08    194.34 o 
   3   2   4      483.88      565.62     29.75 o 
   4   2   4       79.04      108.48     25.98 o 
   5   2   4    11939.56    12571.19    210.61 o 
   6   2   4    12823.62    11996.11    200.94 o 
   7   2   4    27527.23    27280.21    386.81 o 
   8   2   4     8986.17     8887.78    161.07 o 
   9   2   4     7909.38     7756.08    175.84 o 
  10   2   4      138.36      141.12     35.76 o 
  11   2   4     3437.83     3144.60    129.14 o 
  12   2   4     2276.09     2376.64    119.67 o 
  13   2   4      504.86      524.47     85.22 o 
  14   2   4      784.00      853.42    202.94 o 
 -12   3   4     1873.85     1734.36    110.54 o 
 -11   3   4     1502.50     1423.14    135.79 o 
 -10   3   4       63.22       60.30     40.10 o 
  -9   3   4      209.55      176.53     40.46 o 
  -8   3   4      383.44      471.26     47.98 o 
  -7   3   4    11779.13    12191.00    186.70 o 
  -6   3   4    15453.00    15860.72    259.41 o 
  -5   3   4    11940.89    12006.01    200.07 o 
  -4   3   4     1999.15     1520.90     46.39 o 
  -3   3   4       51.00       36.30     15.69 o 
  -2   3   4    14046.88    13035.13    240.31 o 
  -1   3   4      403.14      473.73     22.16 o 
   0   3   4      452.43      512.37     19.55 o 
   1   3   4      870.40      934.25     29.05 o 
   2   3   4     3788.71     3554.74     48.40 o 
   3   3   4     9485.73     9764.82    176.85 o 
   4   3   4     5066.34     5836.63    189.02 o 
   5   3   4     3023.04     2906.84    128.96 o 
   7   3   4    23400.61    23273.51    435.70 o 
   8   3   4    19540.88    20588.40    394.73 o 
   9   3   4     3654.27     3782.82     92.74 o 
  10   3   4       92.69       17.36     51.64 o 
  11   3   4     1020.07     1080.71     89.47 o 
  12   3   4     5364.75     5247.55    186.35 o 
  13   3   4     3246.73     3098.07    163.31 o 
  14   3   4      705.53      573.38     83.83 o 
 -12   4   4       13.27      -52.55     47.80 o 
 -11   4   4      884.20      780.34    263.56 o 
 -10   4   4       99.67      101.22     42.83 o 
  -9   4   4     1943.90     1880.57     92.02 o 
  -8   4   4        4.38      -35.91     29.28 o 
  -7   4   4     1782.69     1885.03    175.69 o 
  -6   4   4     6665.44     6844.22    148.53 o 
  -5   4   4     1957.12     2038.72     54.21 o 
  -4   4   4      170.53      156.48     23.57 o 
  -3   4   4      703.85      760.56     58.25 o 
  -2   4   4     2317.74     2391.83     56.93 o 
  -1   4   4       71.37       81.91     15.40 o 
   0   4   4     1977.01     1830.76     44.36 o 
   1   4   4      135.86      174.65     14.69 o 
   2   4   4     7389.82     7351.70     94.40 o 
   3   4   4    13378.74    13415.03    288.21 o 
   4   4   4     2263.30     2105.26     49.43 o 
   5   4   4      113.94      183.64     15.12 o 
   6   4   4     1417.51      743.26     68.81 o 
   7   4   4      613.30      614.09     57.09 o 
   8   4   4     7118.37     7890.88    227.14 o 
   9   4   4      817.89      890.51     81.67 o 
  10   4   4      353.67      351.40     48.31 o 
  11   4   4       44.57       -4.59     65.11 o 
  12   4   4     4285.70     4192.81    234.51 o 
  13   4   4     6169.40     6332.32    219.72 o 
  14   4   4     1953.06     2028.85    138.14 o 
 -12   5   4     1275.60     1416.75    115.26 o 
 -11   5   4     1881.17     2058.44    113.86 o 
 -10   5   4       48.42       45.10     44.33 o 
  -9   5   4     3894.85     3906.76    140.53 o 
  -8   5   4     3646.06     3690.96    131.44 o 
  -7   5   4      873.20      991.52     82.68 o 
  -6   5   4      363.44      341.09     44.04 o 
  -5   5   4      893.42      962.28     74.69 o 
  -4   5   4     4140.65     4172.63    118.39 o 
  -3   5   4      545.85      521.16     56.30 o 
  -2   5   4     4919.12     5154.02    104.85 o 
  -1   5   4     8343.42     8704.87    143.00 o 
   0   5   4     2474.01     2289.67     48.43 o 
   1   5   4      106.23       92.70     16.89 o 
   2   5   4     9458.76     9513.98    145.51 o 
   3   5   4      285.54      233.48     17.96 o 
   4   5   4      533.44      524.26     36.19 o 
   5   5   4     1214.57     1409.75     42.05 o 
   6   5   4     1783.34     1545.38     42.65 o 
   7   5   4      156.92      152.09     43.62 o 
   8   5   4        0.85       62.71     40.89 o 
   9   5   4     1086.81      874.85     62.81 o 
  10   5   4     1453.39     1337.66     86.38 o 
  11   5   4     2339.19     2300.48    124.36 o 
  12   5   4      284.86      285.77     69.89 o 
  13   5   4     3097.18     3424.65    431.06 o 
  -8   6   4    10432.86    10088.19    348.15 o 
  -7   6   4        3.78       -9.72     37.11 o 
  -6   6   4     7398.04     7714.70    276.81 o 
  -5   6   4     2015.67     2407.74    123.73 o 
  -3   6   4     1066.50      346.22     51.03 o 
  -2   6   4      182.68      295.95     18.52 o 
  -1   6   4      768.73      862.22     35.67 o 
   0   6   4     5188.16     5128.89     77.98 o 
   1   6   4     7336.04     7846.41    121.88 o 
   2   6   4       46.57       36.33     13.73 o 
   3   6   4    29402.56    29040.74    332.56 o 
   4   6   4     7654.73     7406.11    111.54 o 
   5   6   4     1436.61     1521.59     73.10 o 
   6   6   4     6137.05     6185.10    120.80 o 
   7   6   4      402.75      292.17     28.24 o 
   8   6   4     9511.27     9770.54    178.92 o 
   9   6   4     2877.85     2952.67    129.37 o 
  10   6   4      651.22      715.58     65.79 o 
  11   6   4     1941.59     2077.89    129.50 o 
  12   6   4      636.79      541.55    130.51 o 
  13   6   4      122.49      194.39     75.80 o 
 -11   7   4     2700.35     2750.54    158.85 o 
 -10   7   4     3156.54     3395.44    174.02 o 
  -9   7   4     2567.63     2614.34    146.20 o 
  -8   7   4     3792.21     3865.65    179.08 o 
  -7   7   4     3045.74     3023.98    152.90 o 
  -6   7   4     3410.61     3367.14    160.08 o 
  -5   7   4     7095.60     7411.71    199.44 o 
  -4   7   4     2188.86     2287.60    133.66 o 
  -3   7   4     8200.95     7492.02    287.48 o 
  -2   7   4     5338.92     4798.07    120.05 o 
  -1   7   4      628.14      620.30     38.12 o 
   0   7   4     1552.31     1387.74     37.38 o 
   1   7   4      477.61      433.43     22.11 o 
   2   7   4     4027.84     4029.70     71.66 o 
   3   7   4     2224.03     2216.72     49.00 o 
   4   7   4     6586.71     6205.46    100.97 o 
   5   7   4     2305.33     2493.29     75.23 o 
   6   7   4     2002.16     1872.68     63.29 o 
   7   7   4     3036.66     3002.78     76.87 o 
   8   7   4     6492.29     6434.85    129.60 o 
   9   7   4     7964.57     7688.20    155.58 o 
  10   7   4     2659.52     2892.95    113.54 o 
  11   7   4      425.77      328.20     77.22 o 
  12   7   4     1199.47     1314.71    120.62 o 
  13   7   4      410.38      368.98     90.89 o 
 -10   8   4     3136.46     3451.56    184.94 o 
  -9   8   4     1718.96     1654.17    130.23 o 
  -8   8   4      158.69      147.88     68.09 o 
  -7   8   4       41.65       48.14     57.54 o 
  -6   8   4      610.26      725.80     87.18 o 
  -5   8   4    10059.94    10214.37    366.77 o 
  -4   8   4     2800.13     2875.79     98.33 o 
  -3   8   4     4235.18     4535.13    107.14 o 
  -2   8   4    13900.77    13442.62    348.15 o 
  -1   8   4     2586.21     2733.34     62.06 o 
   0   8   4     5153.94     4869.34     82.47 o 
   1   8   4     7433.98     7030.98     97.82 o 
   2   8   4     5319.95     5495.45     85.61 o 
   3   8   4     2996.10     2893.66     77.98 o 
   4   8   4     1830.04     1920.44     46.37 o 
   5   8   4     2454.99     2372.06     50.53 o 
   6   8   4       71.87        8.77     39.45 o 
   7   8   4      678.72      562.60     36.84 o 
   8   8   4      403.75      410.63     46.40 o 
   9   8   4     5323.36     5363.52    121.47 o 
  10   8   4     6007.60     5935.41    172.82 o 
  11   8   4      284.47      127.22     94.01 o 
  12   8   4      415.00      266.71    115.78 o 
  13   8   4       43.96      104.56     83.52 o 
  -9   9   4       59.62      -14.87     69.19 o 
  -8   9   4      133.84       51.37     69.28 o 
  -7   9   4     1976.59     1968.33    140.66 o 
  -6   9   4       32.47       29.64     46.53 o 
  -5   9   4     3691.96     3923.76    150.33 o 
  -4   9   4    11288.35    11864.07    258.71 o 
  -3   9   4     2882.64     2684.68     74.21 o 
  -2   9   4     2350.70     2356.42     59.03 o 
  -1   9   4     2908.79     2795.29     73.56 o 
   0   9   4       91.96      163.40     35.42 o 
   1   9   4     5912.24     5864.79     87.41 o 
   2   9   4     3616.48     3432.39     69.20 o 
   3   9   4       47.67       98.39     20.61 o 
   4   9   4     8071.12     7938.38    126.00 o 
   5   9   4      234.19      249.06     25.77 o 
   6   9   4     1318.74     1306.71     68.19 o 
   7   9   4      582.33      551.95     52.66 o 
   8   9   4      863.89      987.49     51.90 o 
   9   9   4      635.74      548.50     41.60 o 
  10   9   4     7527.44     7630.58    217.46 o 
  11   9   4     1078.55     1048.75    117.02 o 
  12   9   4        6.35      -10.52     78.09 o 
  13   9   4      222.39       96.00     87.33 o 
  -9  10   4      333.72      350.62     78.17 o 
  -8  10   4     1424.56     1400.50    160.71 o 
  -7  10   4     2680.49     2513.94    154.24 o 
  -6  10   4     2885.12     2851.59    135.82 o 
  -5  10   4       17.70       29.44     46.81 o 
  -4  10   4      377.42      443.80    123.50 o 
  -3  10   4      497.20      413.46     38.80 o 
  -2  10   4     1133.10     1070.32     52.01 o 
  -1  10   4      498.75      456.05     51.21 o 
   0  10   4     3679.05     3787.73     82.99 o 
   1  10   4       20.93       35.03     23.53 o 
   2  10   4      541.98      542.82     33.18 o 
   3  10   4      309.27      433.07     39.94 o 
   4  10   4       81.26       -5.35     31.83 o 
   5  10   4     8331.12     8543.09    124.90 o 
   6  10   4       18.81       88.26     28.81 o 
   7  10   4       49.53      124.53     32.36 o 
   8  10   4       81.16      144.99     33.81 o 
   9  10   4      689.86      688.52     48.62 o 
  10  10   4       59.24      -76.32     38.16 o 
  11  10   4     1427.99     1550.56     94.39 o 
  12  10   4       84.76       58.35     87.53 o 
  -8  11   4     2570.15     2675.29    146.75 o 
  -7  11   4     1531.27     1642.36    241.46 o 
  -6  11   4     3815.25     4405.87    176.96 o 
  -5  11   4      585.07      676.87     90.83 o 
  -4  11   4      321.37      285.04     61.76 o 
  -3  11   4     2786.34     2881.55    127.44 o 
  -2  11   4     3648.04     3751.25     83.94 o 
  -1  11   4     6033.88     5950.31    151.91 o 
   0  11   4      243.08      215.90     29.78 o 
   1  11   4      685.74      816.14     41.31 o 
   2  11   4     1132.12     1049.02     39.94 o 
   3  11   4        1.34      -16.64     25.79 o 
   4  11   4     2697.99     2628.63     64.21 o 
   5  11   4      599.31      534.13     36.23 o 
   6  11   4     1389.61     1574.30     72.64 o 
   7  11   4      221.58      325.95     41.12 o 
   8  11   4      330.15      442.08     45.48 o 
   9  11   4      161.60      227.67     40.11 o 
  10  11   4     3684.21     3708.51    110.20 o 
  11  11   4      665.44      739.82    116.82 o 
  12  11   4      833.33      872.84     85.43 o 
  -7  12   4     2499.13     2774.85    153.85 o 
  -6  12   4     4497.23     4969.80    484.62 o 
  -5  12   4      957.77     1150.99    106.58 o 
  -4  12   4       27.94       89.99     59.29 o 
  -3  12   4     3843.25     4051.46    146.16 o 
  -2  12   4     4643.75     4671.65    102.91 o 
  -1  12   4    10856.56    11108.39    186.12 o 
   0  12   4     9048.91     8908.60    158.21 o 
   1  12   4       34.52      -26.98     26.24 o 
   2  12   4      174.70      189.18     29.37 o 
   3  12   4      153.53       68.81     25.87 o 
   4  12   4     3036.85     3022.53     71.42 o 
   5  12   4       24.23      -49.94     24.97 o 
   6  12   4     5390.13     5506.34    119.99 o 
   7  12   4      681.90      727.12     57.31 o 
   8  12   4      262.42      196.54     42.25 o 
   9  12   4       15.39      -60.58     36.71 o 
  10  12   4      735.43      717.50     67.52 o 
  11  12   4     1939.05     1745.91    136.47 o 
  -6  13   4     1483.31     1327.72    120.72 o 
  -5  13   4      651.70      515.13     90.98 o 
  -4  13   4       35.22       58.77     64.56 o 
  -3  13   4     1207.94     1230.65     77.04 o 
  -2  13   4     4266.40     4203.06    107.56 o 
  -1  13   4     1542.76     1550.84     63.26 o 
   0  13   4     7244.65     7488.93    143.58 o 
   1  13   4     1750.86     1787.25     82.24 o 
   2  13   4     3447.27     3548.84    103.58 o 
   3  13   4       63.94      169.86     36.59 o 
   4  13   4      419.69      562.19     45.24 o 
   5  13   4     5162.28     5347.42    104.04 o 
   6  13   4       14.26        5.30     34.78 o 
   7  13   4     1425.26     1368.51     74.10 o 
   8  13   4      305.71      210.92     47.17 o 
   9  13   4      708.54      555.81     66.81 o 
  10  13   4      338.55      366.71     59.20 o 
  -4  14   4       10.79       -1.71     66.70 o 
  -3  14   4      199.88      172.34     52.89 o 
  -2  14   4     1814.64     1894.60     99.63 o 
  -1  14   4     1373.45     1379.24     78.24 o 
   0  14   4     1439.94     1711.13    106.59 o 
   1  14   4     1008.87      974.56     58.11 o 
   2  14   4     1286.22     1369.36     71.99 o 
   3  14   4     1491.25     1729.24     80.88 o 
   4  14   4      283.49      420.98     39.79 o 
   5  14   4     1248.60     1451.76     60.05 o 
   6  14   4     4626.34     4828.26    118.84 o 
   7  14   4      395.55      377.57    106.75 o 
   8  14   4      157.61       33.25     44.99 o 
   9  14   4       13.12        3.62     50.01 o 
  -3  15   4        4.24      -58.79     51.00 o 
  -2  15   4       82.08       55.40     69.10 o 
  -1  15   4      325.78      248.00     47.52 o 
   0  15   4        4.29      -26.97     36.92 o 
   1  15   4      146.01      265.13     63.52 o 
   2  15   4       38.68      -54.38     41.22 o 
   3  15   4      823.90      799.21     64.92 o 
   4  15   4      534.89      650.45     56.27 o 
   5  15   4       23.36       28.49     35.66 o 
   6  15   4     2153.35     2525.71    143.84 o 
   7  15   4     2495.27     2281.20    102.97 o 
   0  16   4      418.70      365.55     55.10 o 
   1  16   4     1502.62     1447.53     80.72 o 
   2  16   4      302.92      252.79     53.60 o 
   3  16   4       27.37      -29.80     48.39 o 
   4  16   4      417.72      396.60     65.52 o 
   5  16   4       20.47      -56.77     44.21 o 
  -5 -15   5     4499.85     4521.21    151.29 o 
  -4 -15   5      840.46      684.77     67.77 o 
  -3 -15   5       50.60       24.57     49.02 o 
  -2 -15   5       58.85       41.39     48.43 o 
  -1 -15   5      190.70      193.54     50.29 o 
   0 -15   5       11.02       -5.17     40.81 o 
   1 -15   5     3344.48     3305.99     97.91 o 
  -7 -14   5     1597.60     1586.76    130.12 o 
  -6 -14   5      407.67      452.67     45.61 o 
  -5 -14   5     1892.07     1864.21     69.12 o 
  -4 -14   5     1903.23     1853.99     81.98 o 
  -3 -14   5      124.50       77.14     47.13 o 
  -2 -14   5       35.36      -79.64     39.82 o 
  -1 -14   5        6.44      -42.42     39.95 o 
   0 -14   5       42.14       61.08     38.72 o 
   1 -14   5      116.29      155.54     40.35 o 
   2 -14   5     1622.27     1514.84     82.56 o 
   3 -14   5      653.85      561.45     60.03 o 
  -8 -13   5       43.40      -40.26     43.00 o 
  -7 -13   5     1670.63     1837.51     90.95 o 
  -6 -13   5     1014.81     1005.44     63.75 o 
  -5 -13   5      330.35      340.40     35.47 o 
  -4 -13   5     2415.27     2306.47     70.23 o 
  -3 -13   5      187.54      224.88     48.45 o 
  -2 -13   5      919.80      827.04     63.45 o 
  -1 -13   5       57.13      -21.66     35.65 o 
   0 -13   5      129.87      331.52     43.69 o 
   1 -13   5     1037.45     1132.53     59.15 o 
   2 -13   5       18.78       -0.97     42.88 o 
   3 -13   5       11.06      -63.90     37.96 o 
   4 -13   5      302.16      180.18     61.58 o 
   5 -13   5       52.84       83.74     61.14 o 
 -10 -12   5     1602.66     1533.27     85.51 o 
  -9 -12   5     2813.52     2857.63    104.07 o 
  -8 -12   5     1440.48     1229.00     76.51 o 
  -7 -12   5      178.18      131.39     45.14 o 
  -6 -12   5      441.58      497.81     48.61 o 
  -5 -12   5      215.05      217.76     34.44 o 
  -4 -12   5     1044.75     1040.41     46.17 o 
  -3 -12   5     2549.52     2442.57     68.06 o 
  -2 -12   5      470.03      469.67     48.66 o 
  -1 -12   5       35.90       22.77     31.99 o 
   0 -12   5       30.79       57.06     33.00 o 
   1 -12   5      121.67      185.06     45.71 o 
   2 -12   5     2546.69     2585.71     87.00 o 
   3 -12   5      587.68      610.68     70.01 o 
   4 -12   5      614.78      565.19     71.59 o 
   5 -12   5     1587.04     1611.98    143.51 o 
   6 -12   5       72.10      125.75     58.70 o 
 -10 -11   5     2920.43     2791.11    103.63 o 
  -9 -11   5     9697.09     9346.07    181.44 o 
  -8 -11   5     7937.62     7782.18    157.88 o 
  -7 -11   5      410.40      445.68     50.15 o 
  -6 -11   5      225.00      190.51     37.71 o 
  -5 -11   5      216.14      212.20     44.87 o 
  -4 -11   5     3345.09     3371.21    104.99 o 
  -3 -11   5     1326.49     1364.99     51.04 o 
  -2 -11   5      130.08      158.33     29.28 o 
  -1 -11   5      476.24      470.83     40.24 o 
   0 -11   5      201.07      143.70     30.20 o 
   1 -11   5     2912.04     2895.20     77.18 o 
   2 -11   5        7.57        4.16     26.46 o 
   3 -11   5     6379.42     6186.70    191.25 o 
   4 -11   5      834.59      761.21     73.73 o 
   5 -11   5      956.07      839.18     77.91 o 
   6 -11   5     2050.44     1883.30    117.20 o 
   7 -11   5       91.29      129.97     57.42 o 
   8 -11   5      141.37       98.09     69.10 o 
 -11 -10   5     1256.19     1044.98    101.15 o 
 -10 -10   5     4552.04     4587.98    114.42 o 
  -9 -10   5     4552.53     4346.99    113.43 o 
  -8 -10   5    11306.55    11117.33    198.81 o 
  -7 -10   5     1695.58     1993.58     73.13 o 
  -6 -10   5       14.42      -38.07     26.35 o 
  -5 -10   5      504.99      425.96     34.05 o 
  -4 -10   5      931.58     1026.16     45.42 o 
  -3 -10   5     8195.16     8146.65    118.28 o 
  -2 -10   5     4840.98     4744.50     81.95 o 
  -1 -10   5     2393.69     2441.15     63.80 o 
   0 -10   5      118.02       84.67     25.79 o 
   1 -10   5      393.66      392.95     34.13 o 
   2 -10   5     6647.19     6506.70    120.42 o 
   3 -10   5      306.31      213.42     51.80 o 
   4 -10   5     3196.45     3408.94    122.26 o 
   5 -10   5      476.85      400.89     56.33 o 
   6 -10   5     1974.61     2072.79    135.73 o 
   7 -10   5      722.50      703.46     72.52 o 
   8 -10   5      978.12     1056.45     93.96 o 
   9 -10   5      860.48      686.79     89.00 o 
 -12  -9   5       88.36       65.21     49.89 o 
 -11  -9   5      135.85       35.00     46.96 o 
 -10  -9   5     5429.15     5212.16    128.55 o 
  -9  -9   5      818.92      794.66     52.72 o 
  -8  -9   5      688.47      724.13     49.05 o 
  -7  -9   5     1430.77     1433.01     61.88 o 
  -6  -9   5      789.65      809.99     44.84 o 
  -5  -9   5     1320.42     1262.35     45.51 o 
  -4  -9   5     3214.52     3261.05     67.78 o 
  -3  -9   5     9581.07     9772.81    157.87 o 
  -2  -9   5    19551.05    19645.69    320.07 o 
  -1  -9   5      488.26      456.27     26.51 o 
   0  -9   5     1603.55     1637.82     54.30 o 
   1  -9   5       25.70       38.70     27.04 o 
   2  -9   5     7791.58     7670.66    132.84 o 
   3  -9   5     3674.74     3451.79     88.09 o 
   4  -9   5      815.99      824.56     64.44 o 
   5  -9   5     1937.84     1726.14     85.58 o 
   6  -9   5        6.04      -11.03     37.15 o 
   7  -9   5     1172.36     1136.89     79.14 o 
   8  -9   5        2.86      -71.92     43.19 o 
   9  -9   5     2192.93     2141.12    109.10 o 
 -12  -8   5     1567.08     1425.55    108.53 o 
 -11  -8   5     1664.09     1574.98     82.70 o 
 -10  -8   5      508.37      498.99     53.44 o 
  -9  -8   5     2540.60     2474.50     75.33 o 
  -8  -8   5      228.60      315.67     36.71 o 
  -7  -8   5        1.48       31.89     27.02 o 
  -6  -8   5      834.30      782.99     44.27 o 
  -5  -8   5      236.30      266.19     24.54 o 
  -4  -8   5     7653.22     7558.70    123.41 o 
  -3  -8   5     4333.12     4508.39     81.65 o 
  -2  -8   5    12121.19    12158.36    183.10 o 
  -1  -8   5     7256.82     7011.22    150.60 o 
   0  -8   5      517.58      519.85     32.23 o 
   1  -8   5       22.64       10.44     20.96 o 
   2  -8   5       45.31       56.61     20.21 o 
   3  -8   5     6582.53     6519.64    135.66 o 
   4  -8   5       94.46      108.02     36.18 o 
   5  -8   5      308.75      247.64     41.42 o 
   6  -8   5        7.04      -19.65     38.69 o 
   7  -8   5       25.07      -23.49     53.03 o 
   8  -8   5      111.88       74.10     44.77 o 
   9  -8   5      264.90      186.19     50.22 o 
  10  -8   5     1400.41     1540.19    106.31 o 
 -12  -7   5     6584.84     6242.53    196.19 o 
 -11  -7   5     4115.10     4476.60    194.89 o 
 -10  -7   5       43.51       62.01     43.38 o 
  -9  -7   5      238.19      231.42     30.64 o 
  -8  -7   5       36.44       44.36     26.25 o 
  -7  -7   5     3114.11     3118.94     78.36 o 
  -6  -7   5     3622.21     3803.66     86.18 o 
  -5  -7   5     1571.13     1590.48     42.17 o 
  -4  -7   5      903.77      952.67     41.84 o 
  -3  -7   5      959.55     1023.94     42.37 o 
  -2  -7   5       34.14       12.47     23.47 o 
  -1  -7   5     1372.96     1292.06     36.77 o 
   0  -7   5      132.41      152.55     18.77 o 
   1  -7   5      631.24      633.60     38.48 o 
   2  -7   5      919.35      831.38     30.85 o 
   3  -7   5      603.22      655.68     99.75 o 
   4  -7   5     7780.08     7437.21    224.83 o 
   5  -7   5       22.13       19.19     28.10 o 
   6  -7   5      554.56      505.76     78.24 o 
   7  -7   5     2416.40     2232.52    105.94 o 
   8  -7   5        1.24       24.08     47.41 o 
   9  -7   5      109.79      110.64     59.77 o 
  10  -7   5        3.91      -20.85     41.32 o 
 -13  -6   5      864.45      758.10    280.45 o 
 -12  -6   5     3177.83     3023.80    135.20 o 
 -11  -6   5     3998.07     4015.68    242.01 o 
 -10  -6   5      120.55      112.84     49.23 o 
  -9  -6   5     1065.31     1049.24     58.59 o 
  -8  -6   5      439.82      426.30     37.48 o 
  -7  -6   5    17771.15    18277.71    274.33 o 
  -6  -6   5    31323.07    31607.70    500.36 o 
  -5  -6   5     2268.83     2408.96     63.30 o 
  -4  -6   5      300.55      380.95     23.47 o 
  -3  -6   5      353.65      455.70     27.60 o 
  -2  -6   5     6510.19     6212.30    106.61 o 
  -1  -6   5    10619.57    10806.56    147.00 o 
   0  -6   5     2172.52     2192.26     42.57 o 
   1  -6   5     2798.80     2969.90     61.67 o 
   2  -6   5     1160.60     1117.87     42.94 o 
   3  -6   5     1023.98     1042.12    112.42 o 
   4  -6   5     1106.39     1102.40     80.80 o 
   5  -6   5     3219.28     3065.97    127.01 o 
   6  -6   5      395.72      358.40     51.82 o 
   7  -6   5      724.60      769.35    118.54 o 
   8  -6   5     5499.47     5430.63    182.47 o 
   9  -6   5      452.87      491.14     51.21 o 
  10  -6   5      723.10      542.62    156.17 o 
  11  -6   5      498.07      485.62    100.05 o 
 -13  -5   5       24.09       65.19     75.30 o 
 -12  -5   5      135.10       55.45     56.04 o 
 -11  -5   5      313.67      309.29     58.61 o 
 -10  -5   5     3860.65     3795.71    132.76 o 
  -9  -5   5     2916.67     2791.92    108.67 o 
  -8  -5   5     1470.50     1534.70     70.55 o 
  -7  -5   5     8774.64     8980.09    148.58 o 
  -6  -5   5    51075.22    53490.64    813.19 o 
  -5  -5   5    36262.70    37113.57    467.71 o 
  -4  -5   5      664.07      755.08     31.53 o 
  -3  -5   5       56.68       50.36     12.56 o 
  -2  -5   5     1541.00     1433.08     37.87 o 
  -1  -5   5    24459.44    23659.69    295.65 o 
   0  -5   5    15022.80    14594.41    186.45 o 
   1  -5   5     5202.96     5216.49     87.65 o 
   2  -5   5      146.37      131.92     11.94 o 
   3  -5   5     2533.37     2337.03     96.86 o 
   4  -5   5     5142.25     5021.44    121.47 o 
   5  -5   5      940.64      893.87     50.23 o 
   6  -5   5     2903.27     2831.86     99.07 o 
   7  -5   5       67.06       32.21     26.40 o 
   8  -5   5     6299.69     6526.20    216.76 o 
   9  -5   5     3478.86     3657.77    164.23 o 
  10  -5   5       22.03       27.78     87.48 o 
  11  -5   5      460.98      457.75    132.90 o 
 -13  -4   5      629.67      553.39     95.73 o 
 -12  -4   5      304.44      201.86     69.97 o 
 -11  -4   5        5.05      -24.93     43.69 o 
 -10  -4   5      977.82      898.88     70.17 o 
  -9  -4   5       50.79       25.11     42.73 o 
  -8  -4   5     5633.98     5771.36    265.09 o 
  -7  -4   5     3627.73     3567.24     76.22 o 
  -6  -4   5     3678.88     3774.64     68.15 o 
  -5  -4   5    18607.38    19315.78    278.50 o 
  -4  -4   5     5190.71     5122.17     82.93 o 
  -3  -4   5     8095.81     8473.51    117.18 o 
  -2  -4   5     1146.95      991.08     30.20 o 
  -1  -4   5    13990.61    14141.04    156.38 o 
   0  -4   5    21065.92    20270.98    273.39 o 
   1  -4   5     3217.23     2976.82     65.34 o 
   2  -4   5     1160.91     1390.47     58.58 o 
   3  -4   5     1006.53     1091.29     63.62 o 
   4  -4   5     1325.55     1234.33     57.33 o 
   5  -4   5     3679.25     3298.39     76.19 o 
   6  -4   5      614.59      498.05     38.51 o 
   7  -4   5      588.58      630.41    101.40 o 
   8  -4   5       22.56       57.02     68.12 o 
   9  -4   5     9338.98     9837.38    420.03 o 
  10  -4   5     2746.71     2548.54    212.43 o 
  11  -4   5     1123.69     1345.27    178.33 o 
  12  -4   5     1229.04     1149.55    127.25 o 
 -13  -3   5      364.20      346.78     79.51 o 
 -12  -3   5       99.57      111.10     63.72 o 
 -11  -3   5      834.89      846.40     91.97 o 
 -10  -3   5      787.86      901.50     68.03 o 
  -9  -3   5      104.82      135.50     39.94 o 
  -8  -3   5     2213.81     2206.21     86.85 o 
  -7  -3   5     1475.49     1536.80     92.37 o 
  -6  -3   5     2095.05     2171.76     49.22 o 
  -5  -3   5     1157.70     1297.52     32.77 o 
  -4  -3   5    10628.57    11746.75    159.34 o 
  -3  -3   5     8768.30     9231.31    256.21 o 
  -2  -3   5    31855.45    32440.13    401.76 o 
  -1  -3   5     8099.20     8311.80    127.63 o 
   0  -3   5    27852.64    28164.17    317.85 o 
   1  -3   5    28655.11    29516.54    767.23 o 
   2  -3   5       27.21        0.54     10.04 o 
   3  -3   5        0.56      -21.82     12.75 o 
   4  -3   5     1952.70     1979.04     50.32 o 
   5  -3   5     6676.49     6594.99    170.57 o 
   6  -3   5     8167.63     8025.65    328.21 o 
   7  -3   5      989.09      999.68    122.27 o 
   8  -3   5      414.47      425.68     92.49 o 
   9  -3   5        4.61       -6.31     60.51 o 
  10  -3   5     2622.95     2433.89    203.96 o 
  11  -3   5        1.63      -17.64     64.83 o 
  12  -3   5     2862.59     2723.46    165.71 o 
 -13  -2   5      305.71      367.61     79.86 o 
 -12  -2   5      393.71      257.60    113.51 o 
 -11  -2   5      610.65      564.96     77.01 o 
 -10  -2   5     8729.73     8594.56    206.07 o 
  -9  -2   5     2171.56     2386.07     92.77 o 
  -8  -2   5     1750.52     1902.09    130.60 o 
  -7  -2   5     1753.37     1698.87    189.09 o 
  -6  -2   5     4266.94     4563.97    185.33 o 
  -5  -2   5    18622.30    19216.38    314.50 o 
  -4  -2   5     5284.90     5532.14     97.69 o 
  -3  -2   5    21166.59    22955.15    347.13 o 
  -2  -2   5    54138.48    58276.78    646.52 o 
  -1  -2   5    33311.56    35601.13    543.58 o 
   0  -2   5    11207.42    11436.67    134.71 o 
   1  -2   5      792.74      769.45     30.11 o 
   2  -2   5    11658.44    12428.03    221.13 o 
   3  -2   5      436.49      519.37     40.84 o 
   4  -2   5      819.84      802.92     40.47 o 
   5  -2   5     1155.84     1207.20    107.98 o 
   6  -2   5     9625.65     8794.72    347.75 o 
   7  -2   5     6238.27     5792.31    265.10 o 
   8  -2   5      581.82      825.08    118.72 o 
   9  -2   5     1362.43     1188.91    139.82 o 
  10  -2   5       63.63      109.13     88.18 o 
  11  -2   5      323.63      412.04     82.52 o 
  12  -2   5      252.97      234.87     81.69 o 
  13  -2   5     1062.45     1164.77    126.20 o 
 -13  -1   5     1342.88     1230.16    107.81 o 
 -12  -1   5      288.55      233.46     64.71 o 
 -11  -1   5      119.28      180.15     56.25 o 
 -10  -1   5     3471.47     3292.29    140.01 o 
  -9  -1   5    13269.45    13755.17    287.62 o 
  -8  -1   5     5627.01     6108.58    150.16 o 
  -7  -1   5       32.77       46.26     44.35 o 
  -6  -1   5      345.52      514.17     49.35 o 
  -5  -1   5    12080.33    12116.92    298.28 o 
  -4  -1   5    45048.10    49926.30    942.62 o 
  -3  -1   5    20025.73    22672.86    469.41 o 
  -2  -1   5    66943.94    71447.70    785.28 o 
  -1  -1   5     2484.00     2512.16     37.36 o 
   0  -1   5       96.34       79.32     10.44 o 
   1  -1   5    11013.85    10837.94    168.44 o 
   2  -1   5     1350.39     1516.83     45.88 o 
   3  -1   5     1685.16     1818.81     54.64 o 
   4  -1   5     3909.83     3787.27    120.91 o 
   5  -1   5     1746.22     1628.48    120.86 o 
   6  -1   5     1135.84     1327.27     81.25 o 
   7  -1   5      128.11       95.88     34.96 o 
   8  -1   5       37.63       25.87     38.38 o 
   9  -1   5      315.22      363.57     51.97 o 
  10  -1   5     1210.06     1402.98     91.63 o 
  11  -1   5       36.58      176.30     68.97 o 
  12  -1   5       13.80      -18.15     73.47 o 
  13  -1   5       95.39       29.20    102.43 o 
 -13   0   5     3026.37     2838.41    260.16 o 
 -12   0   5      862.66      911.25     89.66 o 
 -11   0   5     1410.19     1269.90    127.62 o 
 -10   0   5       60.02       55.04     44.74 o 
  -9   0   5       43.43       27.41     31.44 o 
  -8   0   5     5231.68     5222.69    132.48 o 
  -7   0   5      850.63      923.49     57.11 o 
  -6   0   5      107.80      108.57     23.27 o 
  -5   0   5     2472.38     2531.59     88.55 o 
  -4   0   5    20566.68    20652.45    640.51 o 
  -3   0   5    38591.78    42412.19    896.17 o 
  -2   0   5     5952.34     6611.91    123.92 o 
  -1   0   5     2480.27     2603.23     37.89 o 
   0   0   5      120.85      160.84     16.77 o 
   1   0   5     3658.86     3611.78     46.63 o 
   2   0   5    48828.94    48720.23    728.42 o 
   3   0   5    26929.72    28303.04    841.93 o 
   4   0   5     6172.16     5830.42    111.49 o 
   5   0   5     1916.40     2075.25     81.25 o 
   6   0   5    16519.42    16283.06    565.37 o 
   7   0   5      700.43      856.15     67.48 o 
   8   0   5       38.19      -26.12     33.12 o 
   9   0   5      120.34      163.34     40.70 o 
  10   0   5     2620.04     2655.21    110.36 o 
  11   0   5     2190.57     2506.69    144.77 o 
  12   0   5      167.39       58.11    103.73 o 
  13   0   5      393.31      272.77    120.36 o 
 -13   1   5      851.65      834.00     90.47 o 
 -12   1   5     1984.32     2104.51    123.71 o 
 -11   1   5      105.26      129.30     65.14 o 
 -10   1   5       11.44      -18.27     38.56 o 
  -9   1   5     1925.01     1977.11     96.09 o 
  -8   1   5       12.77       37.85     26.38 o 
  -7   1   5      633.16      730.26     44.24 o 
  -6   1   5     5132.14     5209.37    134.90 o 
  -5   1   5     1548.98     1534.65     52.54 o 
  -4   1   5    16269.62    16738.17    367.33 o 
  -3   1   5    25644.22    27209.11    574.79 o 
  -2   1   5    10048.55    10485.01    368.15 o 
  -1   1   5    12157.36    13497.18    167.26 o 
   0   1   5     2205.33     2246.66     46.03 o 
   1   1   5      501.02      577.48     15.90 o 
   2   1   5   102268.06   104485.16   3435.34 o 
   3   1   5    88108.16    89807.96   1893.54 o 
   4   1   5     4528.33     4725.40    169.14 o 
   5   1   5     5375.95     5238.78     94.94 o 
   6   1   5      290.51      228.19     17.39 o 
   7   1   5     9691.35    10031.46    189.06 o 
   8   1   5      252.03      268.99     21.94 o 
   9   1   5     1486.42     1526.27     72.66 o 
  10   1   5       23.68       -5.25     26.43 o 
  11   1   5     2906.33     2610.10    109.94 o 
  12   1   5       99.35      103.74     39.46 o 
  13   1   5      356.09      364.69     67.34 o 
 -12   2   5      221.80      248.14     61.96 o 
 -11   2   5      149.12      223.96     54.73 o 
 -10   2   5      379.32      367.32    145.61 o 
  -9   2   5     1905.05     1824.50    107.46 o 
  -8   2   5     4550.32     4539.05    147.51 o 
  -7   2   5      308.98      316.31     33.47 o 
  -6   2   5      628.55      687.91     33.43 o 
  -5   2   5    10581.75    10854.85    182.13 o 
  -4   2   5     1587.25     1682.50     56.97 o 
  -2   2   5     2617.06     2602.56     79.80 o 
  -1   2   5     1602.80     1786.93     35.92 o 
   0   2   5     8070.96     7774.73    100.19 o 
   1   2   5    16687.61    16451.78    201.47 o 
   2   2   5    28789.17    28914.09    302.66 o 
   3   2   5    41152.52    41991.43    735.18 o 
   4   2   5     5156.36     5465.03    190.35 o 
   5   2   5      222.06      355.70     42.94 o 
   6   2   5      140.56       82.55     29.13 o 
   7   2   5     4847.79     4873.54    100.85 o 
   8   2   5    12074.39    12355.20    220.98 o 
   9   2   5       23.94      -25.50     27.53 o 
  10   2   5     1138.38     1120.02     64.80 o 
  11   2   5      323.85      309.51     55.97 o 
  12   2   5      475.68      533.12     72.39 o 
  13   2   5      223.60      102.79     62.31 o 
  14   2   5       46.42       36.55     64.30 o 
 -12   3   5     1147.13     1287.33    346.55 o 
 -11   3   5       11.58        5.77     47.93 o 
 -10   3   5       67.01       51.26     56.96 o 
  -9   3   5       48.63       97.36     49.56 o 
  -8   3   5     8058.97     7837.88    221.73 o 
  -7   3   5     4324.60     4718.92    118.62 o 
  -6   3   5      200.11      307.28     25.19 o 
  -5   3   5        6.05       48.22     14.10 o 
  -4   3   5      175.05      185.98     22.47 o 
  -2   3   5     8278.33     8119.12    197.90 o 
  -1   3   5      305.09      331.41     16.86 o 
   0   3   5    35577.72    36675.93    436.67 o 
   1   3   5     6471.83     6324.69    145.76 o 
   2   3   5      289.57      332.18     13.13 o 
   3   3   5     5832.74     5959.96    170.75 o 
   4   3   5     1851.53     2315.55     52.96 o 
   5   3   5     2699.03     2984.41    126.95 o 
   6   3   5      343.42      278.51     37.03 o 
   7   3   5      162.33      163.25     60.74 o 
   8   3   5    15313.86    15583.74    309.43 o 
   9   3   5     3854.30     3836.24    111.24 o 
  10   3   5      259.47      233.14     50.18 o 
  11   3   5     2524.13     2188.59    145.41 o 
  12   3   5      135.94       14.98    144.37 o 
  13   3   5       13.96      -45.10     61.21 o 
  14   3   5      195.64      180.97     73.38 o 
 -12   4   5      299.91      298.21     63.12 o 
 -11   4   5      245.05      313.07     60.28 o 
 -10   4   5        3.81       31.83     50.79 o 
  -9   4   5      463.71      393.73     54.74 o 
  -8   4   5      295.49      267.02     46.62 o 
  -7   4   5     9110.91     8757.32    239.90 o 
  -6   4   5     4020.44     4164.07    185.54 o 
  -5   4   5     2808.35     3249.81     80.00 o 
  -4   4   5     4795.23     4848.76    188.27 o 
  -3   4   5     1538.96     1462.52     73.76 o 
  -2   4   5    52886.91    51138.26    772.19 o 
  -1   4   5    40339.39    40459.07    684.23 o 
   0   4   5    16809.14    16923.06    208.63 o 
   1   4   5     9678.24     9939.93    147.44 o 
   2   4   5      564.71      612.82     22.11 o 
   3   4   5    11479.33    11786.93    150.84 o 
   4   4   5      613.59      594.62     25.08 o 
   5   4   5     2645.98     2596.55     49.23 o 
   6   4   5     2109.90     2007.85    127.92 o 
   7   4   5      313.20      392.53     60.63 o 
   8   4   5      472.99      542.25     60.05 o 
   9   4   5     4831.11     4891.08    112.79 o 
  10   4   5        7.05       16.73     58.65 o 
  11   4   5      366.65      361.78     67.63 o 
  12   4   5     4244.77     3950.64    164.28 o 
  13   4   5      280.36      405.83    195.47 o 
  14   4   5        3.40      -23.87    120.26 o 
 -12   5   5      951.78      862.05    124.02 o 
 -11   5   5       27.75       24.16     66.85 o 
 -10   5   5       78.96      108.66     47.82 o 
  -9   5   5      546.46      525.93     61.91 o 
  -8   5   5     1421.42     1670.25    109.45 o 
  -7   5   5     2548.59     2641.63    124.47 o 
  -6   5   5    11482.56    11720.88    302.12 o 
  -5   5   5     3183.95     3276.69    102.47 o 
  -4   5   5      581.80      743.16     64.96 o 
  -3   5   5      209.96      224.64     37.84 o 
  -2   5   5    16223.51    15282.80    211.02 o 
  -1   5   5    37638.57    35941.25    534.30 o 
   0   5   5     7850.33     7472.77    101.66 o 
   1   5   5     7210.55     7470.58    102.36 o 
   2   5   5      737.15      831.02     25.10 o 
   3   5   5     3835.12     3319.50     62.47 o 
   4   5   5    16218.58    15661.17    190.57 o 
   5   5   5     7340.95     7120.69    113.62 o 
   6   5   5    11555.88    11732.54    269.27 o 
   7   5   5      749.08      778.60     56.50 o 
   8   5   5     2654.55     2582.42    112.40 o 
   9   5   5      698.26      690.51     56.96 o 
  10   5   5       18.04        5.79    147.57 o 
  11   5   5      290.93      300.10     67.08 o 
  12   5   5      474.64      431.95     75.71 o 
  13   5   5     2791.76     3032.40    255.30 o 
 -11   6   5      213.57      345.50     72.32 o 
 -10   6   5     1198.88     1307.97    112.77 o 
  -9   6   5      237.19      306.63     62.17 o 
  -8   6   5      196.94      349.06     63.30 o 
  -7   6   5      263.03      299.35     57.35 o 
  -6   6   5     2278.32     2274.73    125.88 o 
  -3   6   5     1171.31     1249.44     88.44 o 
  -2   6   5     1069.53     1015.16     32.46 o 
  -1   6   5    32576.54    31806.95    482.07 o 
   0   6   5    10447.53     9613.43    140.47 o 
   1   6   5     2543.23     2681.01     55.39 o 
   2   6   5     1639.06     1738.68     42.37 o 
   3   6   5        2.68       39.26     15.18 o 
   4   6   5    17103.56    17041.45    224.76 o 
   5   6   5    17680.63    16888.14    223.97 o 
   6   6   5    12975.78    12947.95    405.43 o 
   7   6   5     4855.03     4665.85    106.68 o 
   8   6   5      128.15      109.99     35.51 o 
   9   6   5     7776.81     7884.21    192.36 o 
  10   6   5     1797.60     1934.91    120.25 o 
  11   6   5     2278.42     2362.90    131.71 o 
  12   6   5     3601.54     3512.18    324.80 o 
  13   6   5      113.56      111.67     76.41 o 
 -11   7   5       19.70       19.75     66.35 o 
 -10   7   5        6.10       72.81     65.35 o 
  -9   7   5     2152.49     2500.44    149.85 o 
  -8   7   5        6.11       39.60     57.11 o 
  -7   7   5      789.10      709.35     87.03 o 
  -6   7   5     2744.28     2668.24    143.70 o 
  -5   7   5      274.33      374.69     62.13 o 
  -3   7   5       37.57       -0.49     23.78 o 
  -2   7   5      316.31      270.74     19.03 o 
  -1   7   5      182.61      183.01     21.25 o 
   0   7   5     5795.56     5647.38     88.85 o 
   1   7   5        0.46      -20.96     10.48 o 
   2   7   5     3228.24     3220.29     61.68 o 
   3   7   5     4099.18     4145.49     71.82 o 
   4   7   5     5843.53     5515.14     94.37 o 
   5   7   5    31141.84    31270.73    397.71 o 
   6   7   5     9281.36     9257.24    168.73 o 
   7   7   5     3043.49     2739.83    120.23 o 
   8   7   5      508.02      490.81     33.15 o 
   9   7   5     2471.58     2572.86    151.89 o 
  10   7   5     3613.37     3495.15    156.43 o 
  11   7   5      774.91      928.92     99.20 o 
  12   7   5     4188.63     4556.81    189.96 o 
  13   7   5      717.73      556.03     95.89 o 
 -10   8   5      107.59       89.86     72.53 o 
  -9   8   5       13.44      -39.40     65.71 o 
  -8   8   5      181.15       98.96     63.95 o 
  -7   8   5        4.78       -9.34     54.97 o 
  -6   8   5     2386.61     2602.60    151.15 o 
  -5   8   5     8237.83     8471.15    319.55 o 
  -4   8   5      142.40      189.34     41.02 o 
  -3   8   5     2388.45     2361.25     74.46 o 
  -2   8   5     1069.34     1151.23     41.30 o 
  -1   8   5     2843.25     2753.72     62.65 o 
   0   8   5      204.51      242.83     21.14 o 
   1   8   5      298.25      338.52     20.99 o 
   2   8   5     4258.26     4260.29     95.01 o 
   3   8   5    10488.06    10454.60    164.65 o 
   4   8   5     2270.62     2306.71     50.45 o 
   5   8   5     3440.73     3379.01     61.37 o 
   6   8   5     2168.66     2099.41     73.39 o 
   7   8   5      174.14       75.04     27.65 o 
   8   8   5      480.00      481.38     37.90 o 
   9   8   5      105.54       73.16     27.13 o 
  10   8   5      604.46      646.49     89.99 o 
  11   8   5     1231.08      946.68    106.99 o 
  12   8   5      276.90      186.72     80.17 o 
  13   8   5      845.16      752.80    159.42 o 
  -9   9   5     1115.63     1130.17    120.74 o 
  -8   9   5      130.01      -56.26     61.86 o 
  -7   9   5      799.30      745.61     95.02 o 
  -6   9   5      546.59      441.87     79.30 o 
  -5   9   5     4640.48     4665.30    181.68 o 
  -4   9   5     2485.77     3004.46    131.48 o 
  -3   9   5      755.61      742.52     44.12 o 
  -2   9   5     3113.62     3024.32     68.54 o 
  -1   9   5     1580.29     1629.14     57.12 o 
   0   9   5     7617.12     7635.37    119.02 o 
   1   9   5       27.75       55.04     16.12 o 
   2   9   5      527.32      573.26     31.57 o 
   3   9   5    12979.46    13385.33    161.92 o 
   4   9   5      839.46      997.15     42.40 o 
   5   9   5     2580.18     2451.85     53.52 o 
   6   9   5     2196.03     2358.43     62.63 o 
   7   9   5     1025.97      914.62     61.20 o 
   8   9   5     2615.75     2676.85     79.83 o 
   9   9   5     1600.96     1505.82     58.89 o 
  10   9   5       46.10      140.89     49.50 o 
  11   9   5      577.66      605.44    125.54 o 
  12   9   5        0.68      -95.90     74.49 o 
  13   9   5      140.18      148.64     90.95 o 
  -9  10   5      766.28      779.70     94.53 o 
  -8  10   5     1003.54     1053.44    101.26 o 
  -7  10   5      184.32      111.86     62.26 o 
  -6  10   5     2452.74     2500.12    196.23 o 
  -5  10   5     1560.30     1726.18    110.43 o 
  -4  10   5     1391.30     1216.31     93.05 o 
  -3  10   5      453.03      461.01     40.46 o 
  -2  10   5        7.55      -28.70     20.66 o 
  -1  10   5      858.34      915.91     42.71 o 
   0  10   5     5221.85     5089.93     99.45 o 
   1  10   5     7820.57     7815.06    110.91 o 
   2  10   5     3694.02     3704.34     75.82 o 
   3  10   5     6970.57     7015.95    108.95 o 
   4  10   5     7245.07     7270.93    110.19 o 
   5  10   5     4325.22     4362.33     78.31 o 
   6  10   5     2675.84     2703.77     69.65 o 
   7  10   5     5700.98     5747.08    123.04 o 
   8  10   5     5608.96     5475.16    156.69 o 
   9  10   5     5907.15     5637.25    188.73 o 
  10  10   5       94.81      -21.88     35.95 o 
  11  10   5      351.85      280.96     61.68 o 
  12  10   5      111.21      -21.09    136.50 o 
  -8  11   5     1003.50     1203.86    109.31 o 
  -7  11   5      235.15      305.08     80.02 o 
  -6  11   5      149.62      235.53    129.29 o 
  -5  11   5     3131.17     3382.58    152.84 o 
  -4  11   5     1491.14     1719.41    173.12 o 
  -3  11   5     1402.29     1492.27     73.44 o 
  -2  11   5      416.15      514.90     36.34 o 
  -1  11   5       67.62      106.73     33.44 o 
   0  11   5      671.90      652.75     40.79 o 
   1  11   5     5505.45     5686.91    118.33 o 
   2  11   5     2668.91     2631.16     86.26 o 
   3  11   5     2683.37     2574.98     63.55 o 
   4  11   5     2722.07     2735.75     65.63 o 
   5  11   5      143.03       80.69     29.30 o 
   6  11   5     8779.71     8941.61    173.40 o 
   7  11   5     6272.02     6012.93    125.18 o 
   8  11   5     3059.72     2907.93    104.98 o 
   9  11   5     4308.08     4330.66    115.41 o 
  10  11   5      402.70      376.18     49.84 o 
  11  11   5     2396.65     2573.73    118.61 o 
  12  11   5     2506.03     2670.39    266.70 o 
  -7  12   5     1030.45     1179.50    113.10 o 
  -6  12   5       45.59      308.83     77.26 o 
  -5  12   5      848.25      866.70     95.96 o 
  -4  12   5     1882.54     2054.89    131.17 o 
  -3  12   5       29.48       53.21     51.44 o 
  -2  12   5        7.60       17.71     29.11 o 
  -1  12   5      561.32      672.39     43.94 o 
   0  12   5      260.42      692.22    118.22 o 
   1  12   5       21.92       12.68     28.42 o 
   2  12   5      382.29      376.01     36.13 o 
   3  12   5       55.39       17.47     24.23 o 
   4  12   5       60.19       57.93     34.59 o 
   5  12   5       27.42       44.48     28.45 o 
   6  12   5      467.74      483.49     45.65 o 
   7  12   5     4432.09     4414.20    166.20 o 
   8  12   5     2406.61     2163.62    106.02 o 
   9  12   5      791.45      709.73     61.39 o 
  10  12   5      387.66      330.18     58.30 o 
  11  12   5      455.28      363.81     75.08 o 
  -6  13   5        8.30      104.90     93.12 o 
  -5  13   5      357.19      465.76     86.78 o 
  -4  13   5     1650.19     1645.54    124.84 o 
  -3  13   5     2081.80     1985.50     91.96 o 
  -2  13   5       22.49      156.28     38.55 o 
  -1  13   5        3.58       98.89     33.54 o 
   0  13   5       80.66      288.68     37.77 o 
   1  13   5        7.79      -27.08     50.09 o 
   2  13   5      774.96      781.42     55.66 o 
   3  13   5      288.31      303.03     38.95 o 
   4  13   5     1729.98     1772.70     59.70 o 
   5  13   5     1054.69     1108.86     51.07 o 
   6  13   5       72.63      146.91     38.41 o 
   7  13   5     1095.90     1174.18     69.77 o 
   8  13   5     1197.40     1112.05     70.10 o 
   9  13   5      160.77      137.05     52.32 o 
  10  13   5       50.44       74.10     47.96 o 
  -4  14   5     1162.93     1105.59    112.90 o 
  -3  14   5      203.72       89.79     51.02 o 
  -2  14   5      833.49      835.03     54.28 o 
  -1  14   5      284.38      405.00     48.51 o 
   0  14   5     1980.52     2098.53     73.50 o 
   1  14   5      462.65      511.02     64.15 o 
   2  14   5     1941.32     1857.56     79.96 o 
   3  14   5     2685.73     2946.20     98.30 o 
   4  14   5     4183.48     4420.63    158.86 o 
   5  14   5     3115.14     3180.84    100.22 o 
   6  14   5      408.63      640.23     61.63 o 
   7  14   5        3.43      -81.68     42.33 o 
   8  14   5       64.69       -9.39     59.31 o 
   9  14   5       89.87        3.35     56.33 o 
  -3  15   5      510.49      511.31     89.12 o 
  -2  15   5      574.46      614.14     69.89 o 
  -1  15   5      529.28      504.75     54.88 o 
   0  15   5      234.53      188.81     42.84 o 
   1  15   5     2634.70     2609.92     92.95 o 
   2  15   5       10.84       44.80     44.00 o 
   3  15   5     1224.47     1089.04    114.82 o 
   4  15   5     2029.53     2089.01     82.23 o 
   5  15   5      663.70      576.26     92.48 o 
   6  15   5     2203.54     2333.52     88.91 o 
   7  15   5        1.89       91.28     55.50 o 
   0  16   5       20.56      -54.62     50.47 o 
   1  16   5       53.52      102.36     47.64 o 
   2  16   5      799.61      798.66     71.98 o 
   3  16   5       30.92      -51.34     47.83 o 
   4  16   5     1032.09     1064.03     74.71 o 
   5  16   5      254.75      137.01     49.08 o 
  -4 -15   6       23.18        0.54     50.61 o 
  -3 -15   6      799.09      858.36     73.51 o 
  -2 -15   6      811.82      797.78     69.17 o 
  -1 -15   6      286.67      374.01     56.86 o 
   0 -15   6       73.84       -1.97     66.09 o 
  -7 -14   6      849.51      963.95     75.64 o 
  -6 -14   6      650.49      585.75     49.49 o 
  -5 -14   6     1366.79     1478.88     75.20 o 
  -4 -14   6      173.23      184.68     46.22 o 
  -3 -14   6      230.00      179.03     50.77 o 
  -2 -14   6       36.47      -21.27     43.44 o 
  -1 -14   6      240.25      198.17     48.36 o 
   0 -14   6     1957.78     1854.13     77.63 o 
   1 -14   6      129.83      110.35     40.16 o 
   2 -14   6      123.34       41.84     46.12 o 
   3 -14   6      535.43      447.10     57.74 o 
  -8 -13   6        8.14      -47.93     43.72 o 
  -7 -13   6     2162.80     2015.22    110.21 o 
  -6 -13   6     2705.94     2817.14     93.95 o 
  -5 -13   6     3642.26     3629.71     79.22 o 
  -4 -13   6     2390.19     2570.42     86.88 o 
  -3 -13   6      901.39      866.18     66.00 o 
  -2 -13   6     2229.51     1990.63     86.60 o 
  -1 -13   6     1214.77     1049.19     61.88 o 
   0 -13   6     7315.34     7224.23    155.74 o 
   1 -13   6     4407.51     4626.56    109.98 o 
   2 -13   6      409.35      350.72     38.89 o 
   3 -13   6        4.03      -74.38     39.38 o 
   4 -13   6      467.29      288.25    134.33 o 
   5 -13   6      742.05      699.78     86.50 o 
  -9 -12   6      177.78      111.58     46.98 o 
  -8 -12   6      312.54      239.21     49.53 o 
  -7 -12   6      635.74      612.05     59.50 o 
  -6 -12   6     3051.88     3031.63     92.53 o 
  -5 -12   6     1888.85     1825.85     63.56 o 
  -4 -12   6     2565.21     2582.52     82.81 o 
  -3 -12   6      130.15       42.07     37.19 o 
  -2 -12   6     2665.18     2576.17     89.07 o 
  -1 -12   6     2910.02     2734.28     82.67 o 
   0 -12   6     4838.40     4709.93    135.28 o 
   1 -12   6     7674.20     7529.06    144.75 o 
   2 -12   6      982.25      989.50     52.25 o 
   3 -12   6      435.22      505.93     51.31 o 
   4 -12   6      206.95      195.68     59.60 o 
   5 -12   6      789.82      694.57     77.84 o 
   6 -12   6     4198.26     4156.08    153.42 o 
 -10 -11   6      234.07      324.87     64.79 o 
  -9 -11   6       93.78      175.05     44.51 o 
  -8 -11   6     2198.84     2465.78     95.01 o 
  -7 -11   6     1733.80     1778.40     80.38 o 
  -6 -11   6      945.86      959.27     57.68 o 
  -5 -11   6      851.61      845.61     45.32 o 
  -4 -11   6       50.42       32.98     22.89 o 
  -3 -11   6      376.86      387.01     32.96 o 
  -2 -11   6     1330.44     1347.90     55.78 o 
  -1 -11   6     3019.17     3044.42     82.25 o 
   0 -11   6      996.62     1027.51     53.57 o 
   1 -11   6     3976.74     3787.52     90.57 o 
   2 -11   6     3723.31     3629.83    129.43 o 
   3 -11   6     1019.16     1064.05     61.37 o 
   4 -11   6     6958.03     6866.47    191.39 o 
   5 -11   6     2518.56     2314.98    113.81 o 
   6 -11   6     4628.01     4753.33    158.28 o 
   7 -11   6     4398.34     4452.03    203.45 o 
 -11 -10   6       54.78       90.42     56.42 o 
 -10 -10   6     1949.07     2013.96     80.24 o 
  -9 -10   6        9.27       28.04     38.92 o 
  -8 -10   6       43.58      215.53     56.68 o 
  -7 -10   6     5250.94     5376.56    121.24 o 
  -6 -10   6     1670.49     1748.95     68.03 o 
  -5 -10   6        6.39      -27.47     23.13 o 
  -4 -10   6     1683.04     1685.65     55.19 o 
  -3 -10   6     4679.00     4348.86     86.31 o 
  -2 -10   6      489.03      489.02     29.74 o 
  -1 -10   6      325.41      377.72     35.09 o 
   0 -10   6     2527.04     2592.67     71.35 o 
   1 -10   6      320.87      325.55     32.96 o 
   2 -10   6     2205.57     2141.24     63.79 o 
   3 -10   6     1412.94     1462.41     64.62 o 
   4 -10   6     5457.90     5502.85    161.35 o 
   5 -10   6     3162.90     3167.92    118.81 o 
   6 -10   6     1907.04     1988.60    168.27 o 
   7 -10   6     3752.50     3839.99    137.97 o 
   8 -10   6     2906.63     2688.22    120.07 o 
 -11  -9   6        3.75      -12.60     44.92 o 
 -10  -9   6      546.13      539.75     47.05 o 
  -9  -9   6       47.71       11.94     34.66 o 
  -8  -9   6     2345.97     2245.00     76.58 o 
  -7  -9   6      464.61      537.11     44.36 o 
  -6  -9   6     1793.24     1826.92     65.83 o 
  -5  -9   6      523.04      532.89     33.02 o 
  -4  -9   6      506.15      490.09     33.89 o 
  -3  -9   6     3910.84     3903.76     67.02 o 
  -2  -9   6     4954.75     5020.79     89.91 o 
  -1  -9   6      167.36      211.30     20.61 o 
   0  -9   6      676.54      688.76     40.02 o 
   1  -9   6      160.68      166.26     28.45 o 
   2  -9   6     1660.02     1631.09     53.52 o 
   3  -9   6       20.91        3.06     25.33 o 
   4  -9   6      528.70      555.07     58.07 o 
   5  -9   6     1328.50     1309.62     80.82 o 
   6  -9   6       36.40       52.72     49.01 o 
   7  -9   6       36.09       31.94     80.13 o 
   8  -9   6     2598.12     2615.81    111.92 o 
   9  -9   6       51.85       86.30     53.44 o 
 -12  -8   6     1788.40     1685.90    183.48 o 
 -11  -8   6     4506.91     4572.65    177.65 o 
 -10  -8   6        6.41      -41.79     38.41 o 
  -9  -8   6      181.60      148.12     45.45 o 
  -8  -8   6      282.09      233.77     35.34 o 
  -7  -8   6     8854.31     8950.79    160.94 o 
  -6  -8   6      716.03      628.46     42.18 o 
  -5  -8   6     1776.30     1798.01     48.97 o 
  -4  -8   6      168.60      162.91     27.70 o 
  -3  -8   6      246.68      289.12     24.72 o 
  -2  -8   6     7686.16     7582.56    144.76 o 
  -1  -8   6        6.52        6.30     15.82 o 
   0  -8   6     1259.33     1238.20     45.34 o 
   1  -8   6     3609.90     3583.10     87.07 o 
   2  -8   6    14511.72    14386.88    217.88 o 
   3  -8   6     4655.93     4678.87    103.11 o 
   4  -8   6     2875.16     2799.12    117.77 o 
   5  -8   6        2.07      -20.10     36.29 o 
   6  -8   6       94.55       75.70     38.90 o 
   7  -8   6     1410.53     1430.99     82.95 o 
   8  -8   6      375.57      343.46     92.63 o 
   9  -8   6       75.94       58.12     70.57 o 
  10  -8   6     1046.75      930.17     78.49 o 
 -12  -7   6     1991.80     1911.14    121.08 o 
 -11  -7   6     9466.86     9516.17    250.53 o 
 -10  -7   6     5207.87     5063.48    130.29 o 
  -9  -7   6       10.64       -4.63     25.63 o 
  -8  -7   6      607.35      680.18     43.46 o 
  -7  -7   6      384.71      464.33     36.82 o 
  -6  -7   6     7148.23     7184.19    132.15 o 
  -5  -7   6      791.63      809.16     33.32 o 
  -4  -7   6       52.46       34.54     20.22 o 
  -3  -7   6      749.65      775.17     33.50 o 
  -2  -7   6     1978.02     1951.23     46.72 o 
  -1  -7   6     6340.07     6172.30     89.87 o 
   0  -7   6       29.08       12.96     16.14 o 
   1  -7   6    13009.31    13075.47    199.02 o 
   2  -7   6    13410.74    13584.29    184.43 o 
   3  -7   6    26858.39    26047.01    475.87 o 
   4  -7   6     2656.76     2587.76    120.11 o 
   5  -7   6     1509.06     1401.20     70.94 o 
   6  -7   6     1879.98     1773.43     80.84 o 
   7  -7   6     1321.29     1229.92     74.07 o 
   8  -7   6    10924.86    10541.19    313.38 o 
   9  -7   6      883.55      910.97     97.10 o 
  10  -7   6       37.60       76.77     56.20 o 
 -12  -6   6     1522.13     1200.81     99.64 o 
 -11  -6   6     2483.33     2313.23    121.83 o 
 -10  -6   6     6246.88     6103.63    259.05 o 
  -9  -6   6      998.80      942.38     56.52 o 
  -8  -6   6       81.01       68.55     24.95 o 
  -7  -6   6      106.14      107.79     26.13 o 
  -6  -6   6     6310.78     6795.23    145.59 o 
  -5  -6   6     2991.10     3136.60     67.38 o 
  -4  -6   6     2092.41     2221.46     50.58 o 
  -3  -6   6     1496.68     1700.51     44.88 o 
  -2  -6   6       42.42       35.13     13.56 o 
  -1  -6   6     6312.76     5918.63     80.18 o 
   0  -6   6     1522.15     1376.92     40.77 o 
   1  -6   6     6406.00     5988.62    102.56 o 
   2  -6   6     6803.23     6702.73     99.56 o 
   3  -6   6     4766.26     4728.63    157.72 o 
   4  -6   6     7179.86     6919.75    208.19 o 
   5  -6   6     3727.57     3779.64    108.54 o 
   6  -6   6     2146.64     2166.40     81.69 o 
   7  -6   6     1777.12     1904.36     80.18 o 
   8  -6   6     6429.85     6489.46    164.22 o 
   9  -6   6     5718.42     5516.40    150.23 o 
  10  -6   6      240.85      177.47     71.54 o 
  11  -6   6        1.94      -64.37     95.36 o 
 -13  -5   6     1379.15     1372.61    175.43 o 
 -12  -5   6     1466.66     1249.74    122.06 o 
 -11  -5   6        5.36       -0.26     51.96 o 
 -10  -5   6     1440.13     1284.13     86.07 o 
  -9  -5   6      581.39      520.01     59.07 o 
  -8  -5   6      114.56      135.78     22.82 o 
  -7  -5   6        8.23      -26.69     19.80 o 
  -6  -5   6      152.62      231.65     44.10 o 
  -5  -5   6     7448.19     7914.23    123.13 o 
  -4  -5   6     2047.02     2039.03     45.56 o 
  -3  -5   6       34.06       34.78     12.96 o 
  -2  -5   6      967.57      855.51     26.64 o 
  -1  -5   6      109.62       89.82     12.01 o 
   0  -5   6     5968.38     5859.20    106.04 o 
   1  -5   6      527.52      718.90     31.10 o 
   2  -5   6      290.71      320.64     19.30 o 
   3  -5   6        3.69       -7.71     25.57 o 
   4  -5   6     1071.78     1101.05     73.38 o 
   5  -5   6     1557.07     1527.64     63.24 o 
   6  -5   6     1071.72      950.22     59.83 o 
   7  -5   6     6521.18     6462.38    155.14 o 
   8  -5   6     3309.01     3222.70    132.07 o 
   9  -5   6     7297.46     7231.90    424.47 o 
  10  -5   6     2125.06     2071.15    137.55 o 
  11  -5   6      535.32      470.58    136.29 o 
  12  -5   6        0.97      -78.24     99.25 o 
 -13  -4   6      265.09      172.05     79.56 o 
 -12  -4   6     2860.44     2881.33    194.89 o 
 -11  -4   6      297.16      194.64     53.79 o 
 -10  -4   6     3371.16     3403.56    132.23 o 
  -9  -4   6      366.34      416.74     58.52 o 
  -8  -4   6      444.16      468.00     51.16 o 
  -7  -4   6       18.82      -25.37     18.20 o 
  -6  -4   6      571.12      659.13     33.49 o 
  -5  -4   6       23.38       63.79     19.01 o 
  -4  -4   6     2312.52     2204.15     52.41 o 
  -3  -4   6     3533.71     3727.54     62.93 o 
  -2  -4   6     2901.38     3086.01     52.87 o 
  -1  -4   6     3247.73     2982.38     45.94 o 
   0  -4   6      493.79      541.51     19.81 o 
   1  -4   6      357.01      315.40     19.86 o 
   2  -4   6      384.96      389.60     16.58 o 
   3  -4   6     5074.58     5415.86    293.98 o 
   4  -4   6    10173.31     9618.32    213.92 o 
   5  -4   6     1628.59     1463.07     68.01 o 
   6  -4   6      119.13      119.16     34.10 o 
   7  -4   6    10695.66    10448.05    289.85 o 
   8  -4   6     2052.22     1905.68    109.71 o 
   9  -4   6     1590.71     1465.33    168.44 o 
  10  -4   6     3893.67     3768.84    252.67 o 
  11  -4   6      677.52     1027.47    165.57 o 
  12  -4   6     1771.42     1863.31    152.75 o 
 -13  -3   6     1814.32     1976.37    144.51 o 
 -12  -3   6     1941.75     1966.55    137.98 o 
 -11  -3   6      458.80      498.75    108.17 o 
 -10  -3   6     5601.76     5809.18    162.87 o 
  -9  -3   6    11888.23    12079.87    266.27 o 
  -8  -3   6     5420.63     5618.92    148.14 o 
  -7  -3   6       58.92       67.30     27.79 o 
  -6  -3   6     1000.34     1079.16     32.80 o 
  -5  -3   6     5184.73     5637.10     81.90 o 
  -4  -3   6     1199.51     1295.78     52.92 o 
  -3  -3   6     5741.18     6342.59     91.17 o 
  -2  -3   6     2164.68     2254.43     40.50 o 
  -1  -3   6     5793.61     5777.87     87.95 o 
   0  -3   6    42893.32    41736.75    465.80 o 
   1  -3   6      776.13      905.99     32.30 o 
   2  -3   6     8682.94     8434.11    159.13 o 
   3  -3   6     4523.00     4919.36    156.01 o 
   4  -3   6     9408.09     9128.32    158.15 o 
   5  -3   6    23885.61    23645.36    373.22 o 
   6  -3   6     3536.15     3738.63    290.04 o 
   7  -3   6     2367.63     2160.32    160.92 o 
   8  -3   6       12.97       -4.21     62.11 o 
   9  -3   6     1075.93      996.28    138.43 o 
  10  -3   6      732.84      738.66    141.56 o 
  11  -3   6       10.36      -51.43     86.12 o 
  12  -3   6      448.82      527.91    126.04 o 
 -13  -2   6     3051.38     3110.89    163.94 o 
 -12  -2   6      147.93      113.32     62.85 o 
 -11  -2   6      314.18      179.52     61.88 o 
 -10  -2   6     1769.98     1805.58    116.77 o 
  -9  -2   6    10949.36    11020.37    244.42 o 
  -8  -2   6    17499.87    18148.56    362.46 o 
  -7  -2   6      137.81       82.40     64.56 o 
  -6  -2   6     2729.67     2883.42     74.41 o 
  -5  -2   6      294.35      319.09     17.77 o 
  -4  -2   6    28603.69    30487.37    410.82 o 
  -3  -2   6     4643.72     4950.50     82.11 o 
  -2  -2   6      425.28      487.21     19.06 o 
  -1  -2   6       16.07        0.74     10.94 o 
   0  -2   6      529.80      424.54     18.56 o 
   1  -2   6     9539.89     9612.15    138.84 o 
   2  -2   6     3774.43     3821.32     96.76 o 
   3  -2   6     7405.24     7611.01    181.09 o 
   4  -2   6     1105.06     1041.28     35.82 o 
   5  -2   6    23851.51    22622.79    504.20 o 
   6  -2   6     5320.99     5490.13    251.35 o 
   7  -2   6       39.87       99.64     56.06 o 
   8  -2   6      131.41      173.23     72.76 o 
   9  -2   6      139.34      164.14     80.70 o 
  10  -2   6    10798.88    10927.18    462.51 o 
  11  -2   6     8569.63     8228.12    276.64 o 
  12  -2   6     1603.75     1771.45    147.54 o 
  13  -2   6     1119.81     1219.97    180.25 o 
 -13  -1   6      124.33      199.65     72.18 o 
 -12  -1   6       74.12       14.39    110.99 o 
 -11  -1   6     1560.53     1628.05    113.65 o 
 -10  -1   6      398.35      387.51     64.28 o 
  -9  -1   6     1281.81     1331.82     73.02 o 
  -8  -1   6    38324.84    38880.42    715.63 o 
  -7  -1   6    10622.07    10713.59    284.27 o 
  -6  -1   6       10.60       14.00     27.69 o 
  -5  -1   6       23.07       -3.57     13.02 o 
  -4  -1   6    15450.19    16901.93    294.70 o 
  -3  -1   6    34211.62    35735.15    529.84 o 
  -2  -1   6      486.84      517.34     17.48 o 
  -1  -1   6     2531.12     2517.93     44.11 o 
   0  -1   6       40.40       30.89      8.59 o 
   1  -1   6     1732.92     1637.99     33.60 o 
   2  -1   6        8.59      -19.59      9.80 o 
   3  -1   6     1077.84     1310.16     46.21 o 
   4  -1   6      236.05      153.67     19.10 o 
   5  -1   6    13957.67    13324.08    307.01 o 
   6  -1   6    25237.71    24836.86    827.96 o 
   7  -1   6     6671.18     6971.51    305.53 o 
   8  -1   6      926.38      839.71    117.90 o 
   9  -1   6      950.57      960.05    131.10 o 
  10  -1   6     3477.21     3495.75    161.67 o 
  11  -1   6    13961.92    14787.09    412.02 o 
  12  -1   6     5411.03     5362.14    219.63 o 
  13  -1   6      504.51      346.57    130.67 o 
 -13   0   6      638.40      760.68    121.73 o 
 -12   0   6       61.17       98.09     60.30 o 
 -11   0   6     3393.09     3474.06    149.32 o 
 -10   0   6     4008.97     4358.22    212.60 o 
  -9   0   6     1398.83     1468.22    299.74 o 
  -8   0   6     4390.50     4272.63    118.18 o 
  -7   0   6    10889.70    10534.77    277.93 o 
  -6   0   6      360.32      384.68     52.02 o 
  -5   0   6      613.63      613.14     54.52 o 
  -4   0   6     5195.41     5808.56    111.18 o 
  -3   0   6    21840.70    23235.37    352.21 o 
  -2   0   6    12198.64    12969.55    166.47 o 
  -1   0   6      285.08      303.64     13.30 o 
   0   0   6     1040.70     1053.45     32.72 o 
   1   0   6      138.39      175.61      9.07 o 
   2   0   6      576.92      405.47     20.78 o 
   3   0   6      252.43      307.62     28.80 o 
   4   0   6     1914.17     2146.67     91.07 o 
   5   0   6      514.68      564.69     29.35 o 
   6   0   6     1343.19     1377.29     56.20 o 
   7   0   6     4582.02     4200.87    142.38 o 
   8   0   6      547.81      683.77     67.07 o 
   9   0   6       42.81       72.05     36.87 o 
  10   0   6     1668.03     1743.38    126.48 o 
  11   0   6     7256.82     7607.58    257.83 o 
  12   0   6     7942.68     7979.80    271.58 o 
  13   0   6      197.82       80.13    112.27 o 
 -13   1   6     2034.91     2066.70    166.03 o 
 -12   1   6     3657.36     3553.14    157.29 o 
 -11   1   6     2212.31     2177.26    123.11 o 
 -10   1   6     3852.99     3609.32    216.81 o 
  -9   1   6       63.56       64.74     41.17 o 
  -8   1   6     2697.91     2611.00    175.01 o 
  -7   1   6      424.44      421.94     36.85 o 
  -6   1   6     1697.72     1674.06     51.36 o 
  -5   1   6      454.72      455.73     33.71 o 
  -4   1   6       49.30       85.93     22.97 o 
  -3   1   6     8516.97     9700.17    184.67 o 
  -2   1   6    59224.57    62176.30   1281.66 o 
  -1   1   6     2685.94     2738.06     43.56 o 
   0   1   6     1799.97     1980.68     44.82 o 
   1   1   6       84.81       41.73      7.54 o 
   2   1   6     2283.92     1998.56    134.63 o 
   3   1   6      530.57      509.64     78.92 o 
   4   1   6       52.44      146.90     18.82 o 
   5   1   6      241.33      231.04     22.60 o 
   6   1   6     3929.39     4102.36     81.85 o 
   7   1   6      640.60      685.06     52.18 o 
   8   1   6      166.61      161.43     21.33 o 
   9   1   6     4806.28     4885.14    266.18 o 
  10   1   6      212.24      275.20     39.52 o 
  11   1   6       16.48       38.59     44.08 o 
  12   1   6      349.43      365.69     85.05 o 
  13   1   6     1007.50      838.96     83.49 o 
 -12   2   6     5162.25     4815.40    190.57 o 
 -11   2   6     3902.01     3927.62    157.11 o 
 -10   2   6     1796.95     1809.35    106.29 o 
  -9   2   6      884.51      891.89     96.21 o 
  -8   2   6     4895.03     4875.40    159.77 o 
  -7   2   6     7011.96     7456.37    165.10 o 
  -6   2   6    11383.77    11912.66    237.72 o 
  -5   2   6    10255.49    10147.04    235.47 o 
  -3   2   6      552.03      462.17     24.22 o 
  -2   2   6       11.01       69.96     12.30 o 
  -1   2   6       28.54       57.08      8.47 o 
   0   2   6      244.71      214.46      9.84 o 
   1   2   6     1450.97     1316.78     23.96 o 
   2   2   6    15308.28    15423.63    177.78 o 
   3   2   6     4411.63     4049.01     84.66 o 
   4   2   6     1885.47     1958.29     43.81 o 
   5   2   6      709.68      697.65     39.99 o 
   6   2   6     9059.65     9231.33    166.10 o 
   7   2   6    11389.37    10770.85    189.30 o 
   8   2   6     2483.67     2601.00     94.38 o 
   9   2   6     3286.53     3418.41     91.34 o 
  10   2   6     1390.17     1251.31    145.08 o 
  11   2   6      384.07      411.45     59.52 o 
  12   2   6     1457.34     1448.37     77.50 o 
  13   2   6      279.96      221.46    116.64 o 
  14   2   6      492.08      489.74     80.33 o 
 -12   3   6     2617.39     2491.40    234.83 o 
 -11   3   6     5488.79     5233.79    323.21 o 
 -10   3   6     1644.55     1593.79    102.94 o 
  -9   3   6      110.06       95.59     42.34 o 
  -8   3   6      352.74      476.07     80.52 o 
  -7   3   6    17062.30    16957.97    416.61 o 
  -6   3   6    22731.06    23544.46    519.60 o 
  -5   3   6    20266.13    20640.68    455.13 o 
  -3   3   6      896.13      837.94     39.87 o 
  -2   3   6      371.63      346.11     22.14 o 
  -1   3   6      381.74      461.02     32.83 o 
   0   3   6      223.84      298.71     12.95 o 
   1   3   6    25478.98    24312.42    372.49 o 
   2   3   6     4119.45     4126.38     55.85 o 
   4   3   6     3059.00     3059.91     49.57 o 
   5   3   6      297.31      289.28     20.74 o 
   6   3   6     2257.92     2421.79    119.02 o 
   7   3   6    17150.17    17211.84    599.98 o 
   8   3   6    11140.10    11324.61    236.25 o 
   9   3   6     2782.79     2980.67    145.45 o 
  10   3   6     3513.61     3365.05    129.12 o 
  11   3   6      124.09        1.41    112.64 o 
  12   3   6     5888.55     6072.20    202.97 o 
  13   3   6     2234.69     2095.61    131.15 o 
  14   3   6       19.58       21.08     67.75 o 
 -12   4   6      407.95      281.24    114.36 o 
 -11   4   6     1380.92     1227.51     96.93 o 
 -10   4   6     2472.75     2287.54    116.17 o 
  -9   4   6      807.98      829.63     73.42 o 
  -8   4   6        7.66       -0.89     34.50 o 
  -7   4   6     3657.48     3716.20    171.01 o 
  -6   4   6    14219.65    14130.35    464.12 o 
  -5   4   6    16715.77    16018.62    361.88 o 
  -4   4   6     1831.43     1730.17     80.73 o 
  -3   4   6    13316.94    12926.73    472.08 o 
  -2   4   6     2179.75     2218.85     45.40 o 
  -1   4   6    13460.04    13232.52    171.73 o 
   0   4   6      905.11     1143.04     26.55 o 
   1   4   6     5237.15     4749.33     73.36 o 
   2   4   6      511.51      541.30     20.43 o 
   3   4   6    10809.21    11092.71    162.03 o 
   4   4   6     4289.82     3817.43     67.99 o 
   5   4   6     1794.11     2189.27     52.73 o 
   6   4   6       22.41       73.33     31.03 o 
   8   4   6     8183.45     8237.11    232.77 o 
   9   4   6     4828.46     4981.01    206.68 o 
  10   4   6      179.49      217.65     42.41 o 
  11   4   6      102.93      -10.63     55.69 o 
  12   4   6     2870.41     3111.70    149.74 o 
  13   4   6     9144.92     9231.08    280.69 o 
  14   4   6     2718.20     2447.52    146.62 o 
 -11   5   6      427.01      327.43     63.99 o 
 -10   5   6      413.21      393.66     80.80 o 
  -9   5   6      603.20      517.28     62.33 o 
  -8   5   6     2730.42     2691.38    131.57 o 
  -7   5   6      260.09      292.93     48.75 o 
  -6   5   6     1030.27     1122.17     78.04 o 
  -4   5   6      130.50      147.82     32.55 o 
  -3   5   6       37.54       65.82     23.47 o 
  -2   5   6      407.94      501.08     24.91 o 
  -1   5   6    18063.78    18065.69    250.26 o 
   0   5   6    13376.91    12906.92    342.09 o 
   1   5   6      923.53      680.70     28.89 o 
   2   5   6     8935.92     8662.62    111.51 o 
   3   5   6    12645.14    12623.70    154.08 o 
   4   5   6     4219.01     4023.06     84.65 o 
   5   5   6     1187.09     1098.62     35.78 o 
   6   5   6      188.45      177.51     18.94 o 
   7   5   6       30.78        7.73     40.61 o 
   8   5   6       47.95      -23.70     55.11 o 
   9   5   6     3010.96     2995.87     94.76 o 
  10   5   6      318.22      281.57     80.09 o 
  11   5   6      929.54      913.49     89.17 o 
  12   5   6      648.19      639.84     86.47 o 
  13   5   6     7968.26     8497.62    362.76 o 
 -10   6   6     2858.51     2842.06    161.50 o 
  -9   6   6      882.18      967.55     83.81 o 
  -8   6   6     9860.57     9310.09    265.95 o 
  -7   6   6     4075.70     4159.95    150.36 o 
  -6   6   6      277.07      307.45     49.06 o 
  -4   6   6     1495.87     1648.06     96.10 o 
  -3   6   6     1651.21     1629.28     81.30 o 
  -2   6   6     1755.37     1644.20     51.85 o 
  -1   6   6       64.47      179.70     19.31 o 
   0   6   6     4206.49     3764.02     71.05 o 
   1   6   6     3713.12     3651.00     61.31 o 
   2   6   6     1233.69     1190.17     31.41 o 
   3   6   6    16394.19    15715.82    177.40 o 
   4   6   6     5000.00     4940.40     83.41 o 
   5   6   6     3633.61     3721.96     95.28 o 
   6   6   6       14.42      -29.51     19.62 o 
   7   6   6     1575.31     1621.95     71.49 o 
   8   6   6     1944.35     2041.37     65.98 o 
   9   6   6      104.71       35.36     55.96 o 
  10   6   6      606.17      442.97     72.70 o 
  11   6   6       62.24      133.80     64.09 o 
  12   6   6      764.10      748.46     96.81 o 
  13   6   6     1335.75     1223.40    116.41 o 
 -10   7   6     6167.14     6001.67    256.19 o 
  -9   7   6     2547.70     2534.54    155.72 o 
  -8   7   6     4307.08     4475.65    205.56 o 
  -7   7   6     9667.92     9394.93    345.74 o 
  -6   7   6        8.93       30.60     49.69 o 
  -5   7   6     7418.47     7683.77    289.36 o 
  -3   7   6     1343.87     1300.62     57.24 o 
  -2   7   6     5638.79     5627.21     93.82 o 
  -1   7   6      343.35      335.18     25.90 o 
   0   7   6       46.08       39.30     14.00 o 
   1   7   6      215.52      211.85     15.81 o 
   2   7   6     4046.79     3796.44     68.56 o 
   3   7   6     1841.47     1753.30     46.87 o 
   4   7   6     5204.74     4858.56    114.36 o 
   5   7   6      524.05      625.65     59.69 o 
   6   7   6       36.88       36.29     65.34 o 
   7   7   6     1239.69     1245.06     51.45 o 
   8   7   6      808.09      852.56     63.12 o 
   9   7   6     5670.95     5690.84    199.26 o 
  10   7   6      393.74      406.08     76.35 o 
  11   7   6      772.18      907.85    100.07 o 
  12   7   6      429.26      442.07     86.45 o 
  13   7   6      241.60      365.68     91.01 o 
 -10   8   6     1138.81     1076.11    115.86 o 
  -9   8   6     4167.57     3858.49    199.43 o 
  -8   8   6      494.43      384.83     82.20 o 
  -7   8   6      911.16      819.54     97.95 o 
  -6   8   6      290.00      271.26     69.13 o 
  -5   8   6     6247.42     6606.76    267.64 o 
  -4   8   6    14175.81    14777.73    505.40 o 
  -3   8   6     6524.85     6612.43    142.15 o 
  -2   8   6     8138.35     8293.37    134.70 o 
  -1   8   6     8188.11     8439.34    137.32 o 
   0   8   6      758.22      795.34     32.24 o 
   1   8   6     7907.89     7570.73     98.17 o 
   2   8   6     3008.30     2963.13     60.63 o 
   3   8   6    12238.73    11856.37    168.24 o 
   4   8   6       75.89       64.00     19.18 o 
   5   8   6     5324.40     5191.34     81.13 o 
   6   8   6        1.92       -3.35     44.52 o 
   7   8   6     1916.14     1615.80     55.40 o 
   8   8   6     1390.13     1352.08     52.24 o 
   9   8   6     4132.31     4152.66     97.01 o 
  10   8   6     4245.29     4212.04    179.90 o 
  11   8   6      830.91      805.81    101.98 o 
  12   8   6     1968.75     1901.37    141.79 o 
  13   8   6      579.85      497.21     98.94 o 
  -9   9   6      780.05      721.45    108.92 o 
  -8   9   6      301.77      279.80     86.52 o 
  -7   9   6       59.22       65.07     64.63 o 
  -6   9   6       81.53       31.25     54.17 o 
  -5   9   6      157.73      163.66     64.63 o 
  -4   9   6    14339.64    15261.34    392.99 o 
  -3   9   6    15318.71    15343.96    298.51 o 
  -2   9   6     4577.30     4558.75     88.97 o 
  -1   9   6     9925.25     9763.71    176.09 o 
   0   9   6      150.17      177.72     22.23 o 
   1   9   6     5339.34     4890.85     76.69 o 
   2   9   6     6547.12     6342.39    104.08 o 
   3   9   6     5241.18     5389.53     80.52 o 
   4   9   6     9403.92     9119.82    140.17 o 
   5   9   6      241.33      246.12     25.79 o 
   6   9   6      941.94      999.48     44.12 o 
   7   9   6        4.87      -38.59     24.03 o 
   8   9   6      632.81      576.52     40.44 o 
   9   9   6       77.20       86.80     32.96 o 
  10   9   6     3793.94     3956.49    127.25 o 
  11   9   6     6560.44     6467.29    341.43 o 
  12   9   6     1046.68      917.10    115.13 o 
  -9  10   6       18.03      -26.88     79.51 o 
  -8  10   6       11.84       25.23     62.01 o 
  -7  10   6       23.99       -6.41     65.09 o 
  -6  10   6      302.32      432.54     91.74 o 
  -5  10   6      455.60      444.69     69.03 o 
  -4  10   6      137.67       85.86     49.95 o 
  -3  10   6     7153.15     6868.15    189.61 o 
  -2  10   6     1094.00     1040.45     45.78 o 
  -1  10   6      496.03      480.13     34.77 o 
   0  10   6      220.12      234.73     28.14 o 
   1  10   6      566.57      571.65     28.15 o 
   2  10   6     6789.73     6608.52    110.60 o 
   3  10   6     1162.93     1215.93     41.25 o 
   4  10   6     5899.48     6035.90     96.99 o 
   5  10   6       72.30       77.55     26.34 o 
   6  10   6      100.36      123.10     28.21 o 
   7  10   6      182.11      142.67     32.19 o 
   8  10   6       95.64       91.08     32.93 o 
   9  10   6     1893.37     1967.31     76.62 o 
  10  10   6      210.01      100.38     46.36 o 
  11  10   6     2970.53     3218.99    169.63 o 
  12  10   6      653.25      629.15    108.19 o 
  -8  11   6      974.68      916.27    107.97 o 
  -7  11   6      448.81      351.19    100.64 o 
  -6  11   6     2063.43     1990.18    224.54 o 
  -5  11   6       11.32       29.63     57.14 o 
  -4  11   6      662.11      614.93     76.97 o 
  -3  11   6       52.54      -21.14     39.46 o 
  -2  11   6      470.43      459.17     39.60 o 
  -1  11   6     2037.46     2021.55     62.30 o 
   0  11   6     2084.16     2100.96     67.10 o 
   1  11   6       17.94       55.69     23.57 o 
   2  11   6     3056.76     3132.48     63.47 o 
   3  11   6      877.10      832.70     42.30 o 
   4  11   6      314.48      337.40     30.72 o 
   5  11   6      825.47      794.07     41.41 o 
   6  11   6       22.00      122.78     31.58 o 
   7  11   6      341.66      317.82     47.39 o 
   8  11   6       85.52      125.19     36.98 o 
   9  11   6      799.30      923.11    103.18 o 
  10  11   6     1608.56     1804.06     78.86 o 
  11  11   6      459.82      406.16     66.67 o 
  12  11   6      274.13      440.53    113.55 o 
  -7  12   6     2021.03     2441.39    146.59 o 
  -6  12   6     3652.34     3924.15    176.01 o 
  -5  12   6     3046.70     3308.19    160.20 o 
  -4  12   6        6.40       59.17     62.39 o 
  -3  12   6     2484.35     2377.64    123.22 o 
  -2  12   6     1182.88     1316.28     60.03 o 
  -1  12   6     3385.59     3499.79     85.40 o 
   0  12   6    10898.13    10973.46    185.43 o 
   1  12   6     2339.10     2453.33     72.30 o 
   2  12   6        5.62       -3.73     24.42 o 
   3  12   6     1229.08     1242.37     48.35 o 
   4  12   6       34.46      -19.99     25.48 o 
   5  12   6     1396.92     1417.84     53.36 o 
   6  12   6     2248.38     2283.95     76.04 o 
   7  12   6       70.35      186.48     49.01 o 
   8  12   6       11.09       94.97     38.87 o 
   9  12   6       74.09       32.82     41.74 o 
  10  12   6      237.98      324.57     50.75 o 
  11  12   6      794.82      662.45     90.71 o 
  -6  13   6     1232.33     1081.51    114.42 o 
  -5  13   6     4179.43     4241.10    189.23 o 
  -4  13   6     1063.08     1088.56    109.42 o 
  -3  13   6      645.24      664.71     63.87 o 
  -2  13   6     2880.71     2829.61     85.04 o 
  -1  13   6     3534.26     3376.00     95.48 o 
   0  13   6     5104.00     5200.64    112.85 o 
   1  13   6     3693.97     3679.65     94.03 o 
   2  13   6      482.35      453.53     46.80 o 
   3  13   6      763.91      723.44     44.75 o 
   4  13   6       96.34       64.01     29.17 o 
   5  13   6     2064.60     2239.11     66.40 o 
   6  13   6     2942.62     2928.98     90.87 o 
   7  13   6      845.43      862.92     62.24 o 
   8  13   6      419.31      484.84     62.40 o 
   9  13   6      715.51      682.81     69.42 o 
  10  13   6     2042.32     2133.50     92.24 o 
  -4  14   6      137.19      263.58     81.48 o 
  -3  14   6       14.35       -3.65     55.77 o 
  -2  14   6     2013.72     2046.68     76.47 o 
  -1  14   6     2748.36     2680.04     89.58 o 
   0  14   6     1456.35     1505.75     66.33 o 
   1  14   6     3500.36     3395.01    102.66 o 
   2  14   6       29.01       35.92     39.90 o 
   3  14   6     3372.75     3673.36    108.19 o 
   4  14   6     1739.00     1785.78     63.08 o 
   5  14   6     1878.33     2198.35     69.02 o 
   6  14   6     8167.66     8718.55    169.57 o 
   7  14   6      556.90      485.37     59.24 o 
   8  14   6       73.66       87.81     51.24 o 
   9  14   6       19.77       54.89     51.17 o 
  -2  15   6      137.87      108.74     53.61 o 
  -1  15   6     3455.35     3390.01    104.57 o 
   0  15   6      847.83      761.67     61.36 o 
   1  15   6      668.39      807.33     62.64 o 
   2  15   6      890.39      938.50     74.32 o 
   3  15   6     1013.35     1007.86     69.22 o 
   4  15   6     2652.52     2686.88     89.94 o 
   5  15   6      173.45      137.93     40.76 o 
   6  15   6     3997.03     4208.84    165.59 o 
   7  15   6     2738.47     2890.94    107.73 o 
   0  16   6      115.29       11.55     69.12 o 
   1  16   6      844.52      824.60     73.10 o 
   2  16   6        0.34       77.90     47.71 o 
   3  16   6       68.95      -14.08     47.75 o 
   4  16   6      234.15       97.30     50.76 o 
   5  16   6      577.79      523.98     86.81 o 
  -3 -15   7      496.19      442.66     62.42 o 
  -2 -15   7      386.90      368.03    103.47 o 
  -1 -15   7      147.40      145.98     50.40 o 
  -6 -14   7     1184.16     1157.58     72.42 o 
  -5 -14   7     1662.02     1528.72     77.00 o 
  -4 -14   7     4720.01     4961.64    182.36 o 
  -3 -14   7      213.57      196.72     51.51 o 
  -2 -14   7      274.60      265.61     52.22 o 
  -1 -14   7       31.51      -17.33     42.74 o 
   0 -14   7      521.72      550.63     52.83 o 
   1 -14   7       67.70       -3.23     39.35 o 
   2 -14   7      554.90      446.57     59.50 o 
   3 -14   7      895.91     1068.83     74.59 o 
  -8 -13   7      978.98      910.73     73.47 o 
  -7 -13   7      526.63      577.69     63.37 o 
  -6 -13   7     5446.38     5714.81    118.80 o 
  -5 -13   7      638.12      543.84     44.59 o 
  -4 -13   7     2531.21     2515.36     86.48 o 
  -3 -13   7     2074.15     1937.77     89.59 o 
  -2 -13   7      169.97      146.44     51.75 o 
  -1 -13   7     1458.02     1415.38     70.48 o 
   0 -13   7      820.61      803.15     57.54 o 
   1 -13   7     4140.16     4342.68    107.58 o 
   2 -13   7      378.60      336.38     39.80 o 
   3 -13   7      235.62      202.71     48.23 o 
   4 -13   7        7.01       15.75     56.36 o 
   5 -13   7       32.40       40.42     60.55 o 
  -9 -12   7      997.60     1046.08     74.17 o 
  -8 -12   7       33.80       49.44     44.31 o 
  -7 -12   7       65.27      -16.35     42.10 o 
  -6 -12   7     5332.67     5458.89    127.23 o 
  -5 -12   7     3939.08     3702.13     78.69 o 
  -4 -12   7      543.70      530.92     40.41 o 
  -3 -12   7     2143.42     1962.58     76.46 o 
  -2 -12   7      338.64      345.96     47.07 o 
  -1 -12   7      403.45      413.63     45.49 o 
   0 -12   7      881.53      792.03     76.72 o 
   1 -12   7      778.83      838.54     52.80 o 
   2 -12   7     5356.42     5406.09    114.99 o 
   3 -12   7     1058.93     1146.31     67.88 o 
   4 -12   7      230.54      169.85     59.68 o 
   5 -12   7      326.12      134.93     65.00 o 
   6 -12   7      178.57      225.90    128.39 o 
 -10 -11   7      975.68      910.83     64.53 o 
  -9 -11   7     3990.17     3748.59    115.60 o 
  -8 -11   7     5171.85     5122.92    148.45 o 
  -7 -11   7      827.39      715.02     60.48 o 
  -6 -11   7      791.17      846.05     56.01 o 
  -5 -11   7     2119.06     2118.29     64.69 o 
  -4 -11   7      422.51      368.00     34.67 o 
  -3 -11   7      552.13      519.03     36.71 o 
  -2 -11   7      684.16      681.42     49.16 o 
  -1 -11   7      224.55      219.48     34.80 o 
   0 -11   7      880.90      735.56     47.40 o 
   1 -11   7      153.33      154.79     32.81 o 
   2 -11   7      228.01      285.18     43.77 o 
   3 -11   7      486.58      534.24     63.70 o 
   4 -11   7       23.13        6.51     50.03 o 
   5 -11   7      292.56      270.44     60.36 o 
   6 -11   7      428.09      431.89     69.39 o 
   7 -11   7       89.95      226.11     62.73 o 
 -10 -10   7      693.04      732.39     57.39 o 
  -9 -10   7     4275.41     4151.12    110.78 o 
  -8 -10   7    10793.59    10553.69    194.26 o 
  -7 -10   7     6188.58     6110.34    132.06 o 
  -6 -10   7        4.91       28.38     30.46 o 
  -5 -10   7      166.39      173.33     29.08 o 
  -4 -10   7      457.25      489.44     31.78 o 
  -3 -10   7    10101.83     9972.12    154.28 o 
  -2 -10   7      924.60      966.97     43.61 o 
  -1 -10   7       65.52       37.22     26.77 o 
   0 -10   7      304.08      338.92     35.09 o 
   1 -10   7      106.00       90.46     32.51 o 
   2 -10   7      778.00      745.72     42.74 o 
   3 -10   7      159.75      135.52     34.27 o 
   4 -10   7      210.86      185.18     50.62 o 
   5 -10   7      187.93      251.25     67.10 o 
   6 -10   7      158.96      181.92     54.17 o 
   7 -10   7      282.25      262.73     60.85 o 
   8 -10   7      192.91      296.33     63.36 o 
 -11  -9   7     1192.88     1078.27     77.28 o 
 -10  -9   7     1862.63     1826.93     73.23 o 
  -9  -9   7     3698.09     3657.06     99.80 o 
  -8  -9   7     5987.24     5892.27    128.31 o 
  -7  -9   7     7044.97     7133.13    153.96 o 
  -6  -9   7     1122.36     1102.27     56.06 o 
  -5  -9   7      932.27      958.78     40.88 o 
  -4  -9   7     1836.80     1791.63     55.80 o 
  -3  -9   7     7299.88     7484.78    110.49 o 
  -2  -9   7    10302.79    10279.95    143.27 o 
  -1  -9   7     6411.06     6479.34    112.36 o 
   0  -9   7       51.27       43.65     23.62 o 
   1  -9   7      791.32      809.10     58.18 o 
   2  -9   7     3223.75     3099.34     74.08 o 
   3  -9   7     2950.58     2981.44    107.20 o 
   4  -9   7      301.32      349.42     50.93 o 
   5  -9   7     1101.98     1138.97     87.84 o 
   6  -9   7       98.92       61.68     56.99 o 
   7  -9   7     1444.39     1305.84     86.16 o 
   8  -9   7       51.66       45.72     49.64 o 
   9  -9   7     1204.22     1293.73    111.20 o 
 -12  -8   7      557.56      560.05     85.97 o 
 -11  -8   7       12.91       80.54     46.87 o 
 -10  -8   7      117.66       72.00     47.90 o 
  -9  -8   7     2201.19     2317.00     78.37 o 
  -8  -8   7     1571.12     1461.63     63.78 o 
  -7  -8   7     1741.76     1706.10     64.98 o 
  -6  -8   7     2213.33     2462.99     72.96 o 
  -5  -8   7       11.54      -16.22     18.21 o 
  -4  -8   7     3888.64     3879.28     77.23 o 
  -3  -8   7    11931.37    11782.94    145.59 o 
  -2  -8   7    13344.88    13320.69    228.45 o 
  -1  -8   7    21808.53    21241.63    276.21 o 
   0  -8   7      236.49      234.04     25.84 o 
   1  -8   7      784.60      816.20     55.21 o 
   2  -8   7       68.33      103.42     26.88 o 
   3  -8   7     5190.71     5063.38    110.89 o 
   4  -8   7     8049.78     7908.30    192.24 o 
   5  -8   7      161.66      155.15     39.63 o 
   6  -8   7       22.61      -12.58     35.16 o 
   7  -8   7     1039.49     1101.61     75.51 o 
   8  -8   7     2952.94     3310.35    175.22 o 
   9  -8   7       87.01       32.53     47.34 o 
  10  -8   7     1011.99     1003.72    258.59 o 
 -12  -7   7     2020.88     2098.49    123.23 o 
 -11  -7   7     2451.18     2929.49    137.37 o 
 -10  -7   7       83.99      110.58     42.40 o 
  -9  -7   7       23.76        3.29     27.68 o 
  -8  -7   7       16.83       10.28     26.98 o 
  -7  -7   7       11.52        5.17     24.79 o 
  -6  -7   7      404.81      467.85     36.30 o 
  -5  -7   7      594.07      618.62     31.31 o 
  -4  -7   7     2864.69     2886.33     70.43 o 
  -3  -7   7     8283.30     8395.44    126.81 o 
  -2  -7   7     3815.40     3928.98     75.07 o 
  -1  -7   7     7524.24     7534.68    113.33 o 
   0  -7   7     3569.66     3321.10     71.61 o 
   1  -7   7     5685.54     5904.70    115.88 o 
   2  -7   7     2729.17     2797.66     63.94 o 
   3  -7   7      728.70      795.24     43.11 o 
   4  -7   7     5839.75     6014.64    153.63 o 
   5  -7   7     3137.52     3061.54    100.65 o 
   6  -7   7     1032.89      912.31     63.12 o 
   7  -7   7      216.57      230.30     42.67 o 
   8  -7   7      134.92      140.74     45.38 o 
   9  -7   7     1794.43     1975.08    106.37 o 
  10  -7   7      113.22      134.45     57.20 o 
  11  -7   7        7.83       -2.92     93.06 o 
 -12  -6   7      623.64      598.27    103.57 o 
 -11  -6   7     3738.48     3712.05    173.60 o 
 -10  -6   7       49.89       25.17     48.63 o 
  -9  -6   7     1273.31     1314.54     66.66 o 
  -8  -6   7      422.77      480.20     51.22 o 
  -7  -6   7      328.01      376.58     33.57 o 
  -6  -6   7    12597.33    12919.92    231.94 o 
  -5  -6   7     2289.60     2201.89     60.77 o 
  -4  -6   7     2735.28     2950.79     60.47 o 
  -3  -6   7     1533.76     1434.78     47.24 o 
  -2  -6   7     1699.08     1768.33     43.37 o 
  -1  -6   7     4210.79     4505.17     66.74 o 
   0  -6   7     1372.58     1402.44     42.62 o 
   1  -6   7     1854.39     2000.62     55.44 o 
   2  -6   7     3444.38     3406.01     71.63 o 
   3  -6   7       39.56       31.98     18.48 o 
   4  -6   7     2017.61     2047.56    129.34 o 
   5  -6   7    12189.60    12135.06    255.52 o 
   6  -6   7      663.73      707.05     58.97 o 
   7  -6   7        5.99      -41.02     29.43 o 
   8  -6   7      570.95      537.38     53.58 o 
   9  -6   7       49.73       93.57     42.72 o 
  10  -6   7     1189.65     1317.69    248.70 o 
  11  -6   7       94.33       84.79    105.94 o 
 -12  -5   7       65.77       63.09     74.16 o 
 -11  -5   7      862.32      641.51     92.59 o 
 -10  -5   7     2755.50     2507.72    112.56 o 
  -9  -5   7      112.78       98.61     51.27 o 
  -8  -5   7     2779.46     2818.04     76.79 o 
  -7  -5   7     3859.48     3982.34     85.94 o 
  -6  -5   7     9737.84    10123.99    187.64 o 
  -5  -5   7    24989.31    25353.39    358.49 o 
  -4  -5   7     7100.99     6989.53    105.16 o 
  -3  -5   7      956.70      948.07     29.27 o 
  -2  -5   7     3227.40     3217.64     53.65 o 
  -1  -5   7     5676.84     5309.54     72.77 o 
   0  -5   7     9062.67     8588.83    124.03 o 
   1  -5   7     4369.20     4295.97     84.74 o 
   2  -5   7     6528.78     6414.91     94.61 o 
   3  -5   7      189.01      104.23     34.10 o 
   4  -5   7     7297.93     6672.75    252.46 o 
   5  -5   7      846.58      874.19     51.37 o 
   6  -5   7     1337.31     1375.95     63.81 o 
   7  -5   7        9.10       53.79     30.59 o 
   8  -5   7     2180.09     2071.47     81.59 o 
   9  -5   7     2746.10     2998.96    167.55 o 
  10  -5   7      445.36      436.15    122.55 o 
  11  -5   7      273.88      280.34    120.01 o 
  12  -5   7        5.80       20.22    105.83 o 
 -13  -4   7        0.06      -50.89     69.80 o 
 -12  -4   7       62.09       30.69     68.58 o 
 -11  -4   7        4.75       10.20     86.13 o 
 -10  -4   7      804.84      787.96     72.20 o 
  -9  -4   7     4414.27     4297.43    179.16 o 
  -8  -4   7       85.88      112.91     49.58 o 
  -7  -4   7        8.15       18.63     18.51 o 
  -6  -4   7     3439.91     3426.26     91.18 o 
  -5  -4   7    18511.33    18822.87    302.84 o 
  -4  -4   7    25470.05    26188.38    364.23 o 
  -3  -4   7       46.31       28.76     11.89 o 
  -2  -4   7     6552.42     6577.60     99.72 o 
  -1  -4   7    11702.80    11349.04    141.16 o 
   0  -4   7    34885.05    32729.48    407.58 o 
   1  -4   7     1905.48     1451.57     57.23 o 
   2  -4   7     3415.19     3590.51     61.29 o 
   3  -4   7     1574.40     1519.12     73.60 o 
   4  -4   7     6457.79     6251.11    160.34 o 
   5  -4   7     7157.45     7233.05    136.00 o 
   6  -4   7      221.23      227.83     32.80 o 
   7  -4   7      350.75      358.01     39.85 o 
   8  -4   7       97.45      101.68     47.70 o 
   9  -4   7      856.08     1037.05     95.24 o 
  10  -4   7     1481.43     1380.45    184.37 o 
  11  -4   7      398.71      544.88    135.17 o 
  12  -4   7      694.14      660.23    157.09 o 
 -13  -3   7     2236.54     2069.77    351.08 o 
 -12  -3   7      451.79      307.87    128.23 o 
 -11  -3   7       25.87      -52.34     52.25 o 
 -10  -3   7       31.51       40.38     51.41 o 
  -9  -3   7     7310.00     7111.30    231.46 o 
  -8  -3   7       34.82       40.86     34.11 o 
  -7  -3   7      749.20      801.86     41.53 o 
  -6  -3   7      265.32      267.13     21.68 o 
  -5  -3   7      149.72      134.80     18.44 o 
  -4  -3   7     4095.31     4079.80     76.01 o 
  -3  -3   7      312.44      368.28     21.14 o 
  -2  -3   7    26100.14    26437.55    285.69 o 
  -1  -3   7     5504.42     5495.23     86.16 o 
   0  -3   7    15125.51    15169.33    216.03 o 
   1  -3   7    48073.78    47191.73    629.63 o 
   2  -3   7     9835.02     9490.92    135.11 o 
   3  -3   7        0.52      -10.99     20.54 o 
   4  -3   7      627.51      686.39     48.10 o 
   5  -3   7    15587.92    14998.60    247.92 o 
   6  -3   7    14400.01    14169.09    236.16 o 
   7  -3   7     1710.23     1601.41     48.78 o 
   8  -3   7     1099.66     1147.49    146.40 o 
   9  -3   7        9.75       -1.54     71.16 o 
  10  -3   7     1163.37     1546.64    188.08 o 
  11  -3   7     1023.64      888.11    161.71 o 
  12  -3   7      336.81      212.48     82.70 o 
 -13  -2   7     1581.96     1549.96    130.59 o 
 -12  -2   7     1420.85     1353.34    225.14 o 
 -11  -2   7      144.73       93.18     59.18 o 
 -10  -2   7     1890.13     1931.82    123.44 o 
  -9  -2   7     2306.94     2507.99     98.74 o 
  -8  -2   7      669.88      825.35     58.49 o 
  -7  -2   7       62.92       21.15     47.34 o 
  -6  -2   7       91.48       93.83     15.22 o 
  -5  -2   7     5614.60     6060.96     89.93 o 
  -4  -2   7        1.72       -6.01     10.58 o 
  -3  -2   7       46.61       37.30      9.35 o 
  -2  -2   7    24368.16    25148.29    316.86 o 
  -1  -2   7     7186.52     7068.53    103.20 o 
   0  -2   7     2857.78     2760.05     43.80 o 
   1  -2   7     3048.37     2827.06     52.29 o 
   2  -2   7    36176.46    36492.01    543.29 o 
   3  -2   7        6.78        7.72     21.42 o 
   4  -2   7      585.71      536.60     45.68 o 
   5  -2   7     5378.91     5060.47     96.81 o 
   6  -2   7    19593.52    19241.12    307.70 o 
   7  -2   7     6582.64     6659.80    304.02 o 
   8  -2   7      451.10      576.83    104.90 o 
   9  -2   7     1133.88     1297.37    155.00 o 
  10  -2   7     1423.03     1490.46    174.05 o 
  11  -2   7     2752.23     3030.52    322.39 o 
  12  -2   7      306.48      368.96     91.98 o 
  13  -2   7     1799.62     1995.18    161.80 o 
 -13  -1   7      467.58      489.46     89.71 o 
 -12  -1   7       25.81      -45.60     57.69 o 
 -11  -1   7      223.15       74.94     56.34 o 
 -10  -1   7        6.19      -49.14     45.12 o 
  -9  -1   7     4814.88     4832.91    208.64 o 
  -8  -1   7     5588.12     5918.26    151.08 o 
  -7  -1   7        5.29       13.79     33.44 o 
  -6  -1   7      542.97      581.33     52.95 o 
  -5  -1   7        0.49       -5.17      9.74 o 
  -4  -1   7    20889.09    22028.81    300.08 o 
  -3  -1   7       12.28       42.12     12.22 o 
  -2  -1   7    24271.37    25477.70    290.54 o 
  -1  -1   7    23318.84    23832.83    298.94 o 
   0  -1   7       21.03       35.84     10.67 o 
   1  -1   7     8458.37     8662.65    112.94 o 
   2  -1   7      103.23       41.32      9.68 o 
   3  -1   7     2522.14     2841.42    109.53 o 
   4  -1   7     4938.16     4755.23    121.17 o 
   5  -1   7       86.64       85.83     24.14 o 
   6  -1   7     1456.44     1414.75     47.41 o 
   7  -1   7    10235.52    10346.67    409.91 o 
   8  -1   7       55.28      152.47     66.06 o 
   9  -1   7      296.65      381.98     95.15 o 
  10  -1   7      247.28      297.64     72.40 o 
  11  -1   7      433.55      436.84     86.50 o 
  12  -1   7     1888.69     1991.42    153.15 o 
  13  -1   7       21.65       58.95     77.92 o 
 -13   0   7     3059.09     2736.62    248.15 o 
 -12   0   7     2130.78     2246.00    138.74 o 
 -11   0   7       55.12       78.87     53.76 o 
 -10   0   7      918.38      748.72     80.32 o 
  -9   0   7      163.09      166.04     50.72 o 
  -8   0   7     4394.59     4505.13    337.73 o 
  -7   0   7      834.04      935.92     67.38 o 
  -6   0   7      531.93      663.22     61.73 o 
  -5   0   7      627.20      795.03     64.45 o 
  -4   0   7    20183.16    21857.52    294.19 o 
  -3   0   7    23182.00    22500.86    345.16 o 
  -2   0   7     7546.58     7705.67    125.92 o 
  -1   0   7        2.28        6.87      8.44 o 
   0   0   7     3397.23     3615.09     64.18 o 
   1   0   7    25916.62    25575.04    288.60 o 
   2   0   7    15625.58    16132.16    365.21 o 
   3   0   7     1790.38     1802.14     60.28 o 
   4   0   7     2845.73     2366.32     69.74 o 
   5   0   7    19593.78    19272.91    401.61 o 
   6   0   7      692.46      683.41     36.36 o 
   7   0   7      223.22      149.81     22.72 o 
   8   0   7      125.82       95.33     31.66 o 
   9   0   7      357.38      414.25     53.68 o 
  10   0   7       15.82      -13.50     68.77 o 
  11   0   7      459.02      534.71    138.61 o 
  12   0   7     1793.04     2263.72    153.46 o 
  13   0   7      621.75      779.15    160.79 o 
 -12   1   7     4539.25     4556.23    183.96 o 
 -11   1   7     1540.82     1562.27    112.03 o 
 -10   1   7      630.26      516.57     68.01 o 
  -9   1   7     3297.48     3228.51    133.93 o 
  -8   1   7        2.74       10.26     66.87 o 
  -7   1   7     2650.65     2596.02     83.03 o 
  -6   1   7     1610.41     1585.57     88.88 o 
  -5   1   7      536.48      524.10     45.01 o 
  -4   1   7     3875.97     4105.04     99.54 o 
  -3   1   7    32476.32    33725.25    505.30 o 
  -2   1   7     7594.20     7629.62    124.80 o 
  -1   1   7      256.59      249.64     12.46 o 
   0   1   7      195.82      203.50     17.17 o 
   1   1   7     2435.56     2236.32     35.54 o 
   2   1   7    61480.85    62318.71    910.40 o 
   3   1   7    51938.44    51222.08   1090.04 o 
   5   1   7    22011.89    21994.64    484.39 o 
   6   1   7      807.15      707.18     62.03 o 
   7   1   7     6291.46     5829.53    199.18 o 
   8   1   7     4517.26     4753.81    108.04 o 
   9   1   7      672.37      741.82     71.30 o 
  10   1   7       89.24       88.00     35.77 o 
  11   1   7      459.21      348.14     49.70 o 
  12   1   7      603.81      553.52     68.63 o 
  13   1   7      453.39      371.75     67.79 o 
 -12   2   7      289.66      311.36     70.99 o 
 -11   2   7     5357.06     5454.36    197.95 o 
 -10   2   7      147.68      112.69     50.07 o 
  -9   2   7     1868.31     1991.22    109.61 o 
  -8   2   7      888.54      857.05     70.99 o 
  -7   2   7      234.34      216.75     44.04 o 
  -6   2   7     3794.25     3974.50    151.23 o 
  -5   2   7       77.86      116.43     25.23 o 
  -4   2   7     3001.05     3369.39    181.93 o 
  -3   2   7     7152.29     7623.58    152.48 o 
  -2   2   7     2988.82     2715.17     74.64 o 
  -1   2   7     8627.26     8688.66    114.84 o 
   0   2   7     1162.45     1303.52     29.62 o 
   1   2   7     2839.07     3025.66     49.42 o 
   2   2   7    29140.65    28418.19    479.18 o 
   3   2   7    54642.89    53854.16   2719.70 o 
   4   2   7     8937.13     8855.82    168.78 o 
   5   2   7      600.43      501.63     42.38 o 
   6   2   7      158.09      183.83     22.24 o 
   7   2   7     3879.86     3898.31     90.76 o 
   8   2   7    21595.32    22036.18    424.79 o 
   9   2   7     2740.15     2737.22     94.78 o 
  10   2   7     2792.93     2805.93    141.61 o 
  11   2   7        8.34      -15.00     46.91 o 
  12   2   7      402.01      338.54     63.44 o 
  13   2   7      650.17      661.73     63.92 o 
 -12   3   7       47.53       98.05     63.06 o 
 -11   3   7      890.67      868.56     90.34 o 
 -10   3   7     1428.01     1677.23    111.94 o 
  -9   3   7       85.08       52.27     44.66 o 
  -8   3   7     1626.39     1725.75    100.76 o 
  -7   3   7     2837.37     2905.11    122.43 o 
  -6   3   7     3178.27     3388.40    161.91 o 
  -4   3   7     5714.21     6447.25    284.85 o 
  -3   3   7      347.09      290.52     22.38 o 
  -2   3   7     3525.70     3708.68    122.47 o 
  -1   3   7      112.28       83.04     11.12 o 
   0   3   7      960.33      941.64     38.00 o 
   1   3   7     5977.54     5583.58     90.38 o 
   2   3   7     6277.76     6287.03     77.53 o 
   3   3   7    20255.57    19499.79    228.70 o 
   4   3   7     6095.46     5481.79     90.44 o 
   5   3   7     1763.78     1843.29     42.60 o 
   6   3   7     2215.61     2180.60    104.55 o 
   7   3   7      945.40      879.74     76.14 o 
   8   3   7    14032.14    14012.33    481.21 o 
   9   3   7    13742.86    13901.69    348.65 o 
  10   3   7      582.98      605.20     66.99 o 
  11   3   7     4918.67     4545.30    162.61 o 
  12   3   7      157.54       88.05     87.95 o 
  13   3   7      878.69      847.40     93.15 o 
 -12   4   7       58.22        4.60     57.85 o 
 -11   4   7      228.01      168.85     60.68 o 
 -10   4   7     1742.33     1777.83    161.93 o 
  -9   4   7       45.25      -66.62    102.02 o 
  -8   4   7      287.78      287.37     85.82 o 
  -7   4   7     6725.42     7035.11    227.69 o 
  -6   4   7     3820.40     3794.38    172.93 o 
  -4   4   7     1545.52     1767.38    136.87 o 
  -3   4   7     2873.29     3101.31     66.64 o 
  -2   4   7     8379.22     7972.44    121.96 o 
  -1   4   7     7785.89     7593.59    105.92 o 
   0   4   7     4481.35     3945.26    129.06 o 
   1   4   7    25728.62    23984.40    332.40 o 
   2   4   7      979.85      897.44     25.19 o 
   3   4   7      101.72      133.81     12.05 o 
   4   4   7     2673.81     2465.53     82.03 o 
   5   4   7      142.24      124.94     15.95 o 
   6   4   7     4871.69     4733.89     85.15 o 
   8   4   7        2.98       33.71     67.97 o 
   9   4   7    11757.08    11825.55    528.08 o 
  10   4   7     2862.31     2871.31    126.46 o 
  11   4   7     1493.93     1487.68     87.77 o 
  12   4   7      608.51      436.64     94.29 o 
  13   4   7       13.82      109.82    118.61 o 
 -11   5   7        4.20       13.90     54.18 o 
 -10   5   7       31.19      -81.62     45.33 o 
  -9   5   7       64.93      119.93     48.88 o 
  -8   5   7     3235.60     3057.74    132.65 o 
  -7   5   7        2.77       11.96     35.75 o 
  -6   5   7    10007.52    10298.58    363.27 o 
  -3   5   7     3858.28     3947.89     77.33 o 
  -2   5   7     2692.33     2311.14     41.74 o 
  -1   5   7    16203.33    15239.56    214.91 o 
   0   5   7     2675.67     2437.90     50.83 o 
   1   5   7     9035.80     8204.72    114.92 o 
   2   5   7     7883.82     7900.52    167.83 o 
   3   5   7     3641.76     3463.70     53.54 o 
   4   5   7     5226.98     4762.22     76.48 o 
   5   5   7     3381.81     3619.41     63.92 o 
   6   5   7     8954.89     8977.27    135.45 o 
   7   5   7    11243.19    11058.85    352.21 o 
   8   5   7     2376.48     2374.48     84.40 o 
   9   5   7      382.61      318.54     75.76 o 
  10   5   7     1105.39     1025.24     69.31 o 
  11   5   7      134.98       78.91    115.71 o 
  12   5   7      100.84       52.26     68.79 o 
  13   5   7       19.38       13.74     69.12 o 
 -11   6   7      269.48      293.46     78.77 o 
 -10   6   7     1448.55     1811.12    121.16 o 
  -9   6   7     1037.98      936.25    121.27 o 
  -8   6   7     3082.42     3393.23    141.74 o 
  -7   6   7     7138.41     7244.04    221.45 o 
  -6   6   7      242.85      122.38     51.50 o 
  -3   6   7      302.46      228.78     18.96 o 
  -2   6   7     1481.08     1350.67     35.10 o 
  -1   6   7    17172.09    17397.59    245.22 o 
   0   6   7    16258.00    15682.91    226.24 o 
   1   6   7     7161.77     7022.28    102.20 o 
   2   6   7      387.72      506.28     22.16 o 
   3   6   7     2241.88     2299.63     42.08 o 
   4   6   7    23588.71    23380.12    300.26 o 
   5   6   7     7779.10     6731.59    104.88 o 
   6   6   7     7004.66     6974.24    201.22 o 
   7   6   7    16810.36    16787.46    243.42 o 
   8   6   7     1165.41     1094.02     47.07 o 
   9   6   7     8967.39     9146.16    212.86 o 
  10   6   7     1240.96     1309.35    163.53 o 
  11   6   7     1286.91     1344.74    108.80 o 
  12   6   7     5245.38     5178.52    199.35 o 
  13   6   7      916.69      799.72    104.61 o 
 -10   7   7      508.93      699.20     98.22 o 
  -9   7   7     4491.11     4709.86    225.42 o 
  -8   7   7     3556.04     3619.01    188.64 o 
  -7   7   7     3991.79     4063.69    198.08 o 
  -6   7   7     5055.73     5132.52    222.52 o 
  -5   7   7      941.28      975.65     96.07 o 
  -3   7   7      255.97      238.58     23.40 o 
  -2   7   7       23.28       26.08     19.93 o 
  -1   7   7       40.87       98.18     19.86 o 
   0   7   7     3399.91     3321.64     68.29 o 
   1   7   7     4658.29     4459.11     64.43 o 
   2   7   7      469.07      469.61     34.83 o 
   3   7   7      243.33      260.06     19.09 o 
   4   7   7     3465.11     3611.31     60.63 o 
   5   7   7    27028.71    27080.68    393.68 o 
   6   7   7    12887.79    12730.51    289.19 o 
   7   7   7     7656.29     7823.09    133.80 o 
   8   7   7     7284.25     7533.54    129.29 o 
   9   7   7     1223.69     1336.74    124.01 o 
  10   7   7     4638.97     4740.23    182.80 o 
  11   7   7     3028.70     3053.90    154.49 o 
  12   7   7     4410.39     4595.25    524.00 o 
  13   7   7     3817.80     3779.71    441.20 o 
 -10   8   7       39.40       92.87     77.15 o 
  -9   8   7      713.08      581.51    102.99 o 
  -8   8   7     1623.37     1536.98    134.38 o 
  -7   8   7     1196.06     1044.34    111.21 o 
  -6   8   7     4005.89     4009.02    197.62 o 
  -5   8   7     1883.78     1977.41    133.56 o 
  -4   8   7      531.87      630.94     84.32 o 
  -3   8   7      618.53      580.40     34.32 o 
  -2   8   7      877.16      848.53     42.02 o 
  -1   8   7     2190.69     2286.24     62.97 o 
   0   8   7     1181.73     1129.38     37.91 o 
   1   8   7     2027.75     1969.66     42.67 o 
   2   8   7      508.19      544.04     28.84 o 
   3   8   7        7.60       40.50     17.99 o 
   4   8   7      307.89      292.69     24.42 o 
   5   8   7     2375.32     2490.47     51.50 o 
   6   8   7    15680.91    15406.28    233.64 o 
   7   8   7     4948.90     4830.16    145.89 o 
   8   8   7      529.09      521.61     40.72 o 
   9   8   7        9.17      -72.52     43.60 o 
  10   8   7     2543.18     2596.92    145.47 o 
  11   8   7     5242.03     5283.81    207.46 o 
  12   8   7     1240.22     1197.10    120.00 o 
  13   8   7     1729.08     1512.77    135.21 o 
  -9   9   7        4.81        8.43     75.38 o 
  -8   9   7      103.17       81.58     75.64 o 
  -7   9   7       31.31       54.72     67.08 o 
  -6   9   7      599.47      482.09     86.34 o 
  -5   9   7      431.76      376.65     79.80 o 
  -4   9   7      914.46      869.72    101.08 o 
  -3   9   7       79.18      143.67     69.80 o 
  -2   9   7      118.19      117.61     23.76 o 
  -1   9   7      254.41      309.28     35.19 o 
   0   9   7     4338.65     4278.74     79.35 o 
   1   9   7      494.80      494.24     25.53 o 
   2   9   7      629.82      632.71     32.89 o 
   3   9   7     3630.09     3734.23     63.65 o 
   4   9   7     1332.34     1483.39     48.46 o 
   5   9   7      172.94      160.23     21.84 o 
   6   9   7      440.22      417.83     35.58 o 
   7   9   7        2.23       26.48     25.26 o 
   8   9   7      334.60      314.10     48.75 o 
   9   9   7      398.63      383.50     44.57 o 
  10   9   7      361.93      317.19     54.39 o 
  11   9   7     7653.62     8176.59    385.49 o 
  12   9   7     1821.08     1941.79    148.31 o 
  -8  10   7     1150.89      979.22    120.01 o 
  -7  10   7      483.37      462.34     95.90 o 
  -6  10   7      616.06      609.47     79.11 o 
  -5  10   7     3314.20     3344.96    148.05 o 
  -4  10   7       11.77      -11.41     46.79 o 
  -3  10   7      470.22      491.07     48.84 o 
  -2  10   7       13.21       44.72     26.72 o 
  -1  10   7       10.94        6.07     22.36 o 
   0  10   7     2494.43     2484.71     82.08 o 
   1  10   7     3730.67     3581.79     64.30 o 
   2  10   7     4623.35     4755.28     80.26 o 
   3  10   7     1165.31     1245.19     49.64 o 
   4  10   7     8362.52     8743.95    126.26 o 
   5  10   7      460.85      432.81     32.69 o 
   6  10   7     2816.71     2911.98     72.06 o 
   7  10   7      240.60      220.42     40.18 o 
   8  10   7      757.76      562.24     47.97 o 
   9  10   7     4236.44     4326.04    111.45 o 
  10  10   7     1409.22     1517.63    109.68 o 
  11  10   7      435.72      514.93     68.38 o 
  12  10   7     1292.37     1416.74    134.83 o 
  -8  11   7      232.93      257.74     78.76 o 
  -7  11   7     1146.31     1210.35    117.52 o 
  -6  11   7      680.23      745.53     91.22 o 
  -5  11   7     4028.79     4335.95    176.02 o 
  -4  11   7      762.30      852.17     89.83 o 
  -3  11   7       70.83      -19.84     33.27 o 
  -2  11   7      221.58      153.72     32.39 o 
  -1  11   7      828.16      801.65     44.43 o 
   0  11   7     2724.77     2780.19     74.92 o 
   1  11   7     1331.70     1408.65     51.68 o 
   2  11   7     4654.73     4503.99     79.04 o 
   3  11   7     4530.32     4865.16     90.42 o 
   4  11   7     4328.22     4363.19     84.58 o 
   5  11   7     3114.96     3179.45     72.01 o 
   6  11   7     3606.10     3646.65     85.19 o 
   7  11   7     3271.42     3493.16     91.70 o 
   8  11   7     2460.89     2441.87     86.96 o 
   9  11   7     2448.86     2654.12    110.81 o 
  10  11   7     2492.03     2562.29    135.78 o 
  11  11   7      236.51      109.69     55.78 o 
  -7  12   7     2275.50     2901.01    214.95 o 
  -6  12   7      543.30      788.04    175.90 o 
  -5  12   7     2483.61     2745.14    218.74 o 
  -4  12   7     3322.41     3179.08    211.78 o 
  -3  12   7       80.12       41.52     40.35 o 
  -2  12   7      591.55      669.40     47.13 o 
  -1  12   7      109.65      144.88     44.98 o 
   0  12   7     2029.94     2416.62     72.52 o 
   1  12   7     1285.92     1437.58     64.79 o 
   2  12   7      120.20      111.58     28.19 o 
   3  12   7     1317.08     1293.92     52.54 o 
   4  12   7       12.32       -5.54     25.88 o 
   5  12   7     3221.70     3297.99     75.88 o 
   6  12   7      285.32      222.00     39.83 o 
   7  12   7     8027.01     7981.01    168.45 o 
   8  12   7     4576.15     4639.23    141.49 o 
   9  12   7     1248.95     1190.13     71.91 o 
  10  12   7     1584.88     1482.62     76.63 o 
  11  12   7        1.11      -24.42     74.52 o 
  -5  13   7      613.35      724.77    100.45 o 
  -4  13   7     1054.19     1167.71    114.96 o 
  -3  13   7     2675.37     2815.40    108.70 o 
  -2  13   7      293.58      335.32     41.54 o 
  -1  13   7      170.19      232.71     39.77 o 
   0  13   7      338.18      511.27     62.30 o 
   1  13   7     1828.60     2180.91     86.48 o 
   2  13   7      204.35      173.72     39.54 o 
   3  13   7       80.90       92.63     27.97 o 
   4  13   7      629.75      575.60     43.69 o 
   5  13   7       83.42       89.17     30.87 o 
   6  13   7      900.12      961.89     58.48 o 
   7  13   7     2077.20     1984.61     94.92 o 
   8  13   7     5197.12     5328.99    177.83 o 
   9  13   7      626.29      601.20     67.07 o 
  10  13   7      802.27      803.65     72.59 o 
  -4  14   7      242.47      265.48     85.45 o 
  -3  14   7       80.23      -10.56     49.81 o 
  -2  14   7      662.12      600.92     59.69 o 
  -1  14   7      336.04      531.38     51.51 o 
   0  14   7       61.80       48.55     39.58 o 
   1  14   7       28.85      186.95     52.20 o 
   2  14   7      655.79      630.26     56.05 o 
   3  14   7      695.85      711.04     60.68 o 
   4  14   7       12.87      -38.02     30.62 o 
   5  14   7     1142.07     1204.40     55.78 o 
   6  14   7        2.93      235.26     47.40 o 
   7  14   7       37.40      121.36     53.09 o 
   8  14   7      675.28      608.13     69.77 o 
   9  14   7      812.58      719.26     74.35 o 
  -2  15   7       55.73       33.82     53.07 o 
  -1  15   7        1.04       77.67     43.82 o 
   0  15   7       11.69       87.24     44.65 o 
   1  15   7      665.80      634.45     64.83 o 
   2  15   7      471.98      507.90     54.87 o 
   3  15   7      452.72      395.18     90.67 o 
   4  15   7      678.05      691.01     78.43 o 
   5  15   7     1240.69     1186.05     57.39 o 
   6  15   7      735.65      830.67     63.21 o 
   7  15   7       47.09      264.48     62.54 o 
   0  16   7       30.80       30.31     51.49 o 
   1  16   7       13.88      -12.68     49.98 o 
   2  16   7     1310.15     1196.34     75.92 o 
   3  16   7       57.81        6.36     47.80 o 
   4  16   7      290.25      293.76     56.39 o 
   5  16   7      328.47      456.04     55.02 o 
  -6 -14   8       72.51        4.62     42.73 o 
  -5 -14   8      187.75      101.08     46.27 o 
  -4 -14   8      180.69      192.99     47.76 o 
  -3 -14   8     2443.76     2418.32    100.49 o 
  -2 -14   8      362.36      282.20     63.37 o 
  -1 -14   8      301.32      252.77     51.08 o 
   0 -14   8      209.34      181.30     44.52 o 
   1 -14   8       23.77      -47.10     38.79 o 
   2 -14   8      135.06      -18.98     47.41 o 
  -7 -13   8      572.06      583.73     53.46 o 
  -6 -13   8      544.06      725.60     52.29 o 
  -5 -13   8      463.43      450.35     46.06 o 
  -4 -13   8      320.55      317.31     47.77 o 
  -3 -13   8      420.30      330.65     66.73 o 
  -2 -13   8      770.29      709.65     62.62 o 
  -1 -13   8       26.35        4.02     40.94 o 
   0 -13   8     1979.38     2017.41     79.63 o 
   1 -13   8     3726.89     4231.24    108.01 o 
   2 -13   8      289.89      275.32     39.93 o 
   3 -13   8      268.56      170.69     47.97 o 
   4 -13   8     1193.22     1158.69    115.47 o 
  -9 -12   8      180.68      104.97     48.10 o 
  -8 -12   8     1040.18      916.94     70.33 o 
  -7 -12   8        4.29      -52.06     41.21 o 
  -6 -12   8      612.62      660.84     48.61 o 
  -5 -12   8        7.70       25.10     31.73 o 
  -4 -12   8      944.84      946.86     49.77 o 
  -3 -12   8     1374.30     1268.45     65.44 o 
  -2 -12   8     1547.44     1562.37     78.63 o 
  -1 -12   8     2336.83     2264.85     91.01 o 
   0 -12   8      965.81      834.97     58.44 o 
   1 -12   8     6641.81     6553.82    135.27 o 
   2 -12   8     1842.07     1874.62     69.19 o 
   3 -12   8       34.94       86.64     41.67 o 
   4 -12   8      894.11      778.55    110.88 o 
   5 -12   8       47.33        8.79     54.92 o 
   6 -12   8     1792.76     1710.05    111.29 o 
  -9 -11   8      299.23      353.24     54.61 o 
  -8 -11   8     2037.44     1982.82     90.95 o 
  -7 -11   8     5381.49     5484.25    140.84 o 
  -6 -11   8      180.23      189.18     40.79 o 
  -5 -11   8      353.48      422.50     34.21 o 
  -4 -11   8       20.71      -48.11     24.05 o 
  -3 -11   8     1878.38     1929.11     60.12 o 
  -2 -11   8       15.13      -17.18     33.95 o 
  -1 -11   8     2455.24     2430.35     81.95 o 
   0 -11   8     2310.02     2351.35     73.70 o 
   1 -11   8     2144.38     2285.26     72.55 o 
   2 -11   8     4949.21     5136.34    109.66 o 
   3 -11   8      467.22      417.22     50.56 o 
   4 -11   8     5373.32     5344.02    167.35 o 
   5 -11   8     2284.41     2332.64    115.80 o 
   6 -11   8     3062.95     3224.33    179.64 o 
   7 -11   8     3864.85     3911.40    148.10 o 
 -10 -10   8      163.98      112.03     41.60 o 
  -9 -10   8     2261.70     2265.87     85.16 o 
  -8 -10   8      426.58      445.47     59.12 o 
  -7 -10   8     6300.46     6310.43    139.75 o 
  -6 -10   8     4378.38     4514.11    119.31 o 
  -5 -10   8      151.45      114.64     28.36 o 
  -4 -10   8      255.69      233.62     26.68 o 
  -3 -10   8        5.11       16.51     23.13 o 
  -2 -10   8      415.42      379.77     28.83 o 
  -1 -10   8      624.38      647.64     57.17 o 
   0 -10   8     5155.13     5061.52    107.82 o 
   1 -10   8     1114.99     1221.76     54.37 o 
   2 -10   8      850.68      865.29     46.49 o 
   3 -10   8     4297.03     4215.86    108.45 o 
   4 -10   8      176.86      161.86     50.14 o 
   5 -10   8     5519.55     5586.00    167.05 o 
   6 -10   8     2822.18     2807.48    127.32 o 
   7 -10   8     5009.60     5058.44    162.72 o 
   8 -10   8     4841.56     5164.70    167.90 o 
 -11  -9   8     1259.36     1421.00    107.96 o 
 -10  -9   8      513.07      473.39     47.93 o 
  -9  -9   8     1057.23     1067.61     61.79 o 
  -8  -9   8      208.97      250.02     42.94 o 
  -7  -9   8       57.93       61.27     34.27 o 
  -6  -9   8     3882.58     3936.65     97.30 o 
  -5  -9   8      608.38      645.00     36.04 o 
  -4  -9   8       23.27       -4.85     23.14 o 
  -3  -9   8     1120.50     1050.12     60.20 o 
  -2  -9   8       40.43       11.88     19.72 o 
  -1  -9   8      285.28      329.39     31.08 o 
   0  -9   8      832.51      802.36     44.37 o 
   1  -9   8        3.42      -18.75     21.26 o 
   2  -9   8     1090.32     1060.38     47.64 o 
   3  -9   8      592.79      601.83     44.30 o 
   4  -9   8      207.61      228.65     90.36 o 
   5  -9   8     3548.33     3560.11    124.57 o 
   6  -9   8     1450.03     1539.21     88.48 o 
   7  -9   8      929.31      804.22    104.07 o 
   8  -9   8     2970.93     3188.64    125.43 o 
   9  -9   8      303.10      299.37     62.18 o 
 -11  -8   8     2455.22     2284.52     99.31 o 
 -10  -8   8      507.52      347.29     45.43 o 
  -9  -8   8      651.90      608.00     47.68 o 
  -8  -8   8     1367.42     1439.18     65.22 o 
  -7  -8   8     4713.14     4697.74    107.61 o 
  -6  -8   8       78.70      127.06     30.65 o 
  -5  -8   8      609.42      609.62     32.80 o 
  -4  -8   8      459.06      543.71     31.65 o 
  -3  -8   8        4.70       -6.35     16.46 o 
  -2  -8   8       18.19       26.54     21.29 o 
  -1  -8   8      811.36      884.62     36.48 o 
   0  -8   8     2692.34     2736.32     68.25 o 
   1  -8   8       47.06       36.10     25.34 o 
   2  -8   8     6361.94     6500.14    117.56 o 
   3  -8   8     2778.12     2939.99     80.09 o 
   4  -8   8       99.88      139.87     40.71 o 
   5  -8   8      149.84      100.41     41.69 o 
   6  -8   8     1589.55     1475.38     91.93 o 
   7  -8   8        5.72      -41.12     45.00 o 
   8  -8   8       42.42       29.61     46.03 o 
   9  -8   8      409.22      561.11     63.85 o 
  10  -8   8      897.24      707.40    159.93 o 
 -12  -7   8     4145.42     3963.41    316.85 o 
 -11  -7   8     7996.86     7792.29    224.59 o 
 -10  -7   8     9718.89     9831.45    204.97 o 
  -9  -7   8     1605.43     1479.57     60.40 o 
  -8  -7   8     3676.51     3551.75     89.64 o 
  -7  -7   8      407.26      401.02     36.91 o 
  -6  -7   8     2409.69     2602.27     73.23 o 
  -5  -7   8      335.83      364.73     25.75 o 
  -4  -7   8      670.58      712.44     40.08 o 
  -3  -7   8     1123.57     1331.83     39.98 o 
  -2  -7   8       14.73        1.22     17.29 o 
  -1  -7   8     5650.55     5875.66     95.07 o 
   0  -7   8      168.05      197.06     23.81 o 
   1  -7   8     3159.80     3230.21     89.20 o 
   2  -7   8     3555.91     3430.95     73.52 o 
   3  -7   8    12674.37    12566.87    269.37 o 
   4  -7   8     4614.45     4876.89    134.98 o 
   5  -7   8      441.34      490.86     49.81 o 
   6  -7   8        0.45      -26.02     32.33 o 
   7  -7   8        7.23       34.25     37.50 o 
   8  -7   8     2189.26     2505.09    104.28 o 
   9  -7   8      581.78      617.93     62.91 o 
  10  -7   8      157.50      115.09     59.00 o 
 -12  -6   8     1867.88     1472.51    203.87 o 
 -11  -6   8     3610.52     3686.70    146.48 o 
 -10  -6   8    10016.73    10345.77    259.06 o 
  -9  -6   8     4918.29     4750.90    120.87 o 
  -8  -6   8     1555.21     1552.02     58.18 o 
  -7  -6   8       90.67       68.31     26.04 o 
  -6  -6   8     2365.78     2501.18     69.14 o 
  -5  -6   8     6186.29     6332.21    116.86 o 
  -4  -6   8        1.71        0.23     18.81 o 
  -3  -6   8        8.62       20.64     18.18 o 
  -2  -6   8     1364.93     1332.33     41.09 o 
  -1  -6   8    14356.43    14518.30    170.54 o 
   0  -6   8    10764.94    10476.97    162.88 o 
   1  -6   8      412.90      365.38     27.87 o 
   2  -6   8     2058.98     2008.18     47.85 o 
   3  -6   8     5902.82     5835.55    114.90 o 
   4  -6   8     5656.58     6041.70    192.82 o 
   5  -6   8     2527.90     2520.28     89.26 o 
   6  -6   8      138.00       79.77     33.42 o 
   7  -6   8       49.82        1.67     33.24 o 
   8  -6   8     2029.78     1931.84    122.95 o 
   9  -6   8    12190.71    12573.24    276.36 o 
  10  -6   8     1258.53     1220.40    114.07 o 
  11  -6   8        0.63       82.44    109.48 o 
 -12  -5   8     3691.85     3373.94    337.89 o 
 -11  -5   8      810.15      688.25     98.17 o 
 -10  -5   8     3256.63     3054.06    125.02 o 
  -9  -5   8     7599.08     7434.98    157.86 o 
  -8  -5   8       44.82       36.25     23.23 o 
  -7  -5   8       23.55       18.27     21.98 o 
  -6  -5   8      740.67      814.99     52.42 o 
  -5  -5   8    18479.23    19119.40    279.75 o 
  -4  -5   8    11286.83    11585.75    160.80 o 
  -3  -5   8      855.28      926.19     33.91 o 
  -2  -5   8      103.78      128.55     16.88 o 
  -1  -5   8     5012.92     5597.46     77.24 o 
   0  -5   8     9427.92     9174.29    132.53 o 
   1  -5   8      496.11      403.34     26.06 o 
   2  -5   8     1684.26     1592.33     36.89 o 
   3  -5   8       61.12       54.25     24.61 o 
   4  -5   8      806.02      827.94    113.43 o 
   5  -5   8     1837.72     1758.43     70.59 o 
   6  -5   8     1646.42     1603.43     70.38 o 
   7  -5   8     5333.72     4945.70    131.82 o 
   8  -5   8     1647.57     1599.81     89.95 o 
   9  -5   8     8167.84     8129.39    228.11 o 
  10  -5   8     9259.12    10083.74    460.48 o 
  11  -5   8        0.90       10.93    101.64 o 
 -12  -4   8     1791.89     1928.49    255.08 o 
 -11  -4   8     2895.28     2730.03    321.67 o 
 -10  -4   8      514.29      547.16    117.45 o 
  -9  -4   8      526.74      555.93     59.89 o 
  -8  -4   8      346.77      352.94     37.15 o 
  -7  -4   8      370.80      372.23     32.76 o 
  -6  -4   8       95.08      117.06     29.01 o 
  -5  -4   8      594.59      827.72     54.28 o 
  -4  -4   8    26579.74    27412.38    381.93 o 
  -3  -4   8     2377.40     2052.66     40.27 o 
  -2  -4   8      457.24      531.23     25.96 o 
  -1  -4   8     5188.83     5276.13     76.72 o 
   0  -4   8      149.10      168.01     14.30 o 
   1  -4   8    19015.43    18587.85    241.28 o 
   2  -4   8     2076.73     2234.81     45.72 o 
   3  -4   8     1637.03     1769.57     79.98 o 
   4  -4   8      302.71      375.15     63.28 o 
   5  -4   8      560.91      580.79     42.55 o 
   6  -4   8      985.71     1044.59     55.29 o 
   7  -4   8     2230.83     2100.90     79.56 o 
   8  -4   8     1821.36     1816.73     73.79 o 
   9  -4   8     4181.34     3720.66    295.17 o 
  10  -4   8     6529.77     6609.39    351.04 o 
  11  -4   8     2451.71     2743.71    263.63 o 
  12  -4   8      515.84      417.81    139.59 o 
 -12  -3   8     1418.24     1161.04    117.27 o 
 -11  -3   8     1467.58     1584.43    123.48 o 
 -10  -3   8      759.40      565.45    136.26 o 
  -9  -3   8     3674.77     3704.23    124.18 o 
  -8  -3   8      128.56      129.40     48.65 o 
  -7  -3   8     1059.21     1098.06     40.06 o 
  -6  -3   8     2993.82     3015.28     80.83 o 
  -5  -3   8      149.36      132.65     23.02 o 
  -4  -3   8     3149.76     3471.92     65.38 o 
  -3  -3   8     1226.67     1256.57     31.97 o 
  -2  -3   8       36.93       76.21     10.77 o 
  -1  -3   8      303.95      277.94     17.37 o 
   0  -3   8     3975.62     3436.33    121.90 o 
   1  -3   8     2953.13     3120.42     55.25 o 
   2  -3   8    14769.23    14093.47    224.46 o 
   3  -3   8     1034.23     1076.14     73.73 o 
   4  -3   8     1071.76     1037.35     53.15 o 
   5  -3   8     4428.91     4376.16     92.28 o 
   6  -3   8      534.41      652.71     35.18 o 
   7  -3   8      464.05      473.01     38.72 o 
   8  -3   8      955.37      902.89     97.54 o 
   9  -3   8      266.46      325.24     71.78 o 
  10  -3   8       16.16      -24.05     86.62 o 
  11  -3   8      496.87      197.30    117.89 o 
  12  -3   8       10.96       27.46     78.12 o 
 -12  -2   8      405.47      416.43    122.28 o 
 -11  -2   8      463.11      495.80    116.91 o 
 -10  -2   8      171.43      184.61    108.92 o 
  -9  -2   8     8404.03     8449.71    259.84 o 
  -8  -2   8    12382.10    12830.43    274.63 o 
  -7  -2   8     4946.97     5004.80    196.53 o 
  -6  -2   8     2404.69     2483.56     59.24 o 
  -5  -2   8       11.58        0.21     11.68 o 
  -4  -2   8     6220.41     6577.30    109.91 o 
  -3  -2   8     6902.18     6840.56     91.36 o 
  -2  -2   8     5941.44     6286.36     83.71 o 
  -1  -2   8      125.87      130.65     15.25 o 
   0  -2   8     2598.95     2545.84     47.69 o 
   1  -2   8     5825.83     5313.92    122.22 o 
   2  -2   8     1960.73     2128.53     56.66 o 
   3  -2   8      195.97      175.59     31.77 o 
   4  -2   8      424.53      512.13     35.90 o 
   5  -2   8     4456.75     4085.93     84.32 o 
   6  -2   8    13486.99    13253.27    221.84 o 
   7  -2   8      154.41      157.69     21.23 o 
   8  -2   8      562.93      500.88     57.42 o 
   9  -2   8       93.53       82.35     81.19 o 
  10  -2   8     1280.53     1342.74    170.36 o 
  11  -2   8     2199.82     2507.50    244.99 o 
  12  -2   8      405.06      337.65     91.08 o 
  13  -2   8     1729.70     1843.00    160.74 o 
 -12  -1   8      208.35      163.69     77.97 o 
 -11  -1   8      179.60      213.02     63.95 o 
 -10  -1   8      147.65      157.67     58.23 o 
  -9  -1   8     5974.77     5916.56    201.98 o 
  -8  -1   8     9833.98    10223.69    288.45 o 
  -7  -1   8    31867.79    32578.89    755.56 o 
  -6  -1   8      910.53      947.04     45.88 o 
  -5  -1   8      842.81      855.06     29.18 o 
  -4  -1   8     5388.45     5786.02     88.59 o 
  -3  -1   8    17758.97    17747.27    259.36 o 
  -2  -1   8    19570.43    19917.98    250.25 o 
  -1  -1   8     5288.55     5100.45     80.93 o 
   0  -1   8     2380.94     2260.88     44.23 o 
   1  -1   8      964.53      810.33     28.16 o 
   2  -1   8    11645.73    10778.36    198.47 o 
   3  -1   8    12015.13    12524.86    199.32 o 
   4  -1   8        1.93       12.14     24.34 o 
   5  -1   8     2183.76     2091.58     52.48 o 
   6  -1   8    19639.70    18272.66    294.76 o 
   7  -1   8     9311.02     9576.22    235.88 o 
   8  -1   8      238.05      232.58     35.11 o 
   9  -1   8       78.17      138.32     79.72 o 
  10  -1   8      954.56      888.38    147.45 o 
  11  -1   8     7448.94     8050.98    275.67 o 
  12  -1   8     3934.59     4246.85    384.25 o 
  13  -1   8     1401.64     1578.21    164.16 o 
 -12   0   8      578.33      557.75     83.51 o 
 -11   0   8      559.51      500.55     76.42 o 
 -10   0   8     1077.58     1275.83    102.02 o 
  -9   0   8     1419.81     1528.09    105.04 o 
  -8   0   8     2989.99     3310.77    135.71 o 
  -7   0   8    21230.03    22022.35    540.54 o 
  -6   0   8     7732.29     7889.95    275.67 o 
  -5   0   8     1181.09     1176.05     56.12 o 
  -4   0   8     2221.93     2370.46     44.37 o 
  -3   0   8    15818.39    15314.47    218.08 o 
  -2   0   8    28730.10    29907.91    443.56 o 
  -1   0   8     7256.41     7210.39    102.51 o 
   0   0   8     3182.15     3136.29     60.74 o 
   1   0   8      393.29      393.98     15.78 o 
   2   0   8    36722.75    36556.31    546.22 o 
   3   0   8     5876.93     5638.33     97.30 o 
   4   0   8      662.07      668.29     40.48 o 
   5   0   8       26.18       46.90     19.60 o 
   6   0   8      839.49      836.49     61.73 o 
   7   0   8    12733.04    12319.79    264.02 o 
   8   0   8     2476.27     2396.29    180.32 o 
   9   0   8      192.07      129.98     59.73 o 
  10   0   8       83.65      142.78     37.72 o 
  11   0   8     2366.18     2405.05    151.78 o 
  12   0   8     5139.59     5099.20    354.90 o 
  13   0   8     1160.27     1103.83    174.81 o 
 -12   1   8      606.52      558.77     85.56 o 
 -11   1   8        3.11        7.16     72.82 o 
 -10   1   8      294.83      291.50     61.09 o 
  -9   1   8      159.01      146.65     48.24 o 
  -8   1   8      316.69      264.72     49.46 o 
  -7   1   8     2903.72     2631.45    191.33 o 
  -6   1   8     2179.96     2197.90    102.85 o 
  -5   1   8     5718.26     6025.12    205.85 o 
  -4   1   8    17942.09    19704.95    248.36 o 
  -3   1   8        2.04       -3.96     11.07 o 
  -2   1   8    17813.93    17422.71    245.14 o 
  -1   1   8     7143.51     6866.39     88.06 o 
   0   1   8      890.99      780.38     26.04 o 
   1   1   8     2635.09     2361.65     38.36 o 
   2   1   8     1732.71     1593.52     42.65 o 
   3   1   8    14113.95    13053.03    233.81 o 
   4   1   8     3556.86     3326.57    168.26 o 
   5   1   8     2083.77     2331.11    110.80 o 
   6   1   8    10627.89    10347.87    206.24 o 
   7   1   8     1412.60     1301.92     65.26 o 
   8   1   8     7837.35     7804.07    227.71 o 
   9   1   8       27.94       -9.28     64.12 o 
  10   1   8     2891.89     2698.05    112.12 o 
  11   1   8      272.49      289.74     60.27 o 
  12   1   8     2332.01     2278.32    204.58 o 
  13   1   8     1063.75     1147.15    130.70 o 
 -12   2   8     2150.78     2158.33    138.66 o 
 -11   2   8     1745.65     1927.08    165.11 o 
 -10   2   8     1478.81     1517.16    255.26 o 
  -9   2   8     1848.58     1752.40    110.78 o 
  -8   2   8      805.57      772.75    139.61 o 
  -7   2   8    11714.17    12299.32    323.99 o 
  -4   2   8    22346.90    23434.23    527.59 o 
  -3   2   8       33.22        5.86     10.62 o 
  -2   2   8     1989.37     2058.87     51.28 o 
  -1   2   8    14785.79    15044.76    215.95 o 
   0   2   8     2099.91     1951.31     35.72 o 
   1   2   8      558.63      663.53     23.20 o 
   2   2   8     4624.10     4424.01     70.49 o 
   3   2   8     4744.92     4869.89     91.28 o 
   4   2   8    11056.59    10632.04    168.08 o 
   6   2   8     2246.18     2100.59     98.09 o 
   7   2   8     1952.43     1880.32     74.13 o 
   8   2   8      859.20      944.51     60.60 o 
   9   2   8       28.90       43.78     34.31 o 
  10   2   8     1368.35     1523.89    116.80 o 
  11   2   8      574.59      577.53     73.66 o 
  12   2   8      174.23      298.84    113.73 o 
  13   2   8     1313.45     1232.67    100.75 o 
 -12   3   8      574.64      366.52     76.49 o 
 -11   3   8     5631.77     5447.10    203.18 o 
 -10   3   8     2986.93     3028.67    144.40 o 
  -9   3   8     1001.63      977.35     87.33 o 
  -8   3   8      199.76      160.53     48.28 o 
  -7   3   8     9498.21     9219.19    262.72 o 
  -4   3   8    18579.01    19050.81    675.65 o 
  -3   3   8    25642.04    27046.58    331.36 o 
  -2   3   8     4993.17     5171.43     98.07 o 
  -1   3   8     2211.03     1924.87     48.18 o 
   0   3   8      278.38      381.16     17.82 o 
   1   3   8    13450.27    13244.88    175.16 o 
   2   3   8      888.32     1138.25     44.27 o 
   3   3   8     1066.30      985.85     33.68 o 
   4   3   8      136.06      179.36     15.01 o 
   5   3   8      272.66      238.21     13.52 o 
   6   3   8       68.70       41.49     24.92 o 
   7   3   8     4950.58     5219.41    202.21 o 
   8   3   8     2915.77     3009.75    101.43 o 
   9   3   8        2.69      -60.57     47.17 o 
  10   3   8      328.64      254.11     56.09 o 
  11   3   8      406.45      391.32     64.56 o 
  12   3   8      123.40       99.57     59.96 o 
  13   3   8     1268.98     1150.02    104.73 o 
 -11   4   8     1757.07     1723.09    213.01 o 
 -10   4   8     3858.06     3632.48    196.11 o 
  -9   4   8      731.62      652.67     73.15 o 
  -8   4   8      135.00       96.52     45.50 o 
  -7   4   8     4250.51     4193.12    152.82 o 
  -4   4   8     2546.12     2809.44    176.89 o 
  -3   4   8    19060.14    19261.39    268.34 o 
  -2   4   8      420.04      446.01     24.10 o 
  -1   4   8    16232.11    15457.42    200.45 o 
   0   4   8    19460.24    19025.35    257.13 o 
   1   4   8     3496.67     3444.58     65.57 o 
   2   4   8    36849.59    36101.31    661.88 o 
   3   4   8       72.70      149.85     11.63 o 
   4   4   8     7578.41     7007.83    100.94 o 
   5   4   8     1074.72     1029.66     28.10 o 
   6   4   8     1255.98     1251.49     40.22 o 
   7   4   8       14.29       28.66     32.87 o 
   8   4   8     2566.89     2601.38    173.37 o 
   9   4   8     3303.70     3033.76    128.33 o 
  10   4   8       35.03      -15.07     45.68 o 
  11   4   8       22.71       14.29     86.14 o 
  12   4   8       27.17       -7.12    112.27 o 
  13   4   8     3110.58     2898.21    151.46 o 
 -11   5   8      335.55      281.03     68.26 o 
 -10   5   8      394.42      374.95     70.05 o 
  -9   5   8      858.76      676.90     77.46 o 
  -8   5   8      356.56      388.27     60.42 o 
  -7   5   8      193.14      179.01     47.41 o 
  -6   5   8     4624.13     4635.75    246.74 o 
  -4   5   8     5412.89     5566.96    267.12 o 
  -3   5   8      997.53     1083.10     33.96 o 
  -2   5   8       72.40      102.32     18.89 o 
  -1   5   8    13471.72    12786.11    184.65 o 
   0   5   8    41680.25    40374.96    486.14 o 
   1   5   8     5731.82     5312.03     95.92 o 
   2   5   8    14976.05    13625.20    226.95 o 
   3   5   8    14383.31    14061.82    256.92 o 
   4   5   8     1265.96     1192.96     34.36 o 
   5   5   8    12333.95    12070.45    234.52 o 
   6   5   8      999.36     1076.99     33.54 o 
   7   5   8      352.40      478.17     43.43 o 
   8   5   8       37.48       21.36     40.26 o 
   9   5   8     1066.49     1092.88     93.45 o 
  10   5   8      586.33      611.63    177.73 o 
  11   5   8      196.36      126.74     47.91 o 
  12   5   8        7.60      -66.03     57.56 o 
  13   5   8     1284.37     1378.97    118.36 o 
 -11   6   8     1352.40     1178.12    155.71 o 
 -10   6   8     3149.79     3044.38    231.60 o 
  -9   6   8       68.76       46.00     53.47 o 
  -8   6   8     1496.26     1669.32    182.70 o 
  -7   6   8     1445.57     1800.19    109.68 o 
  -6   6   8      290.30      275.14     50.85 o 
  -5   6   8      111.04      170.42     78.22 o 
  -4   6   8     2298.18     2206.26    162.85 o 
  -3   6   8     1218.73     1102.57     43.22 o 
  -2   6   8       39.25       72.71     13.82 o 
  -1   6   8      656.94      590.00     27.17 o 
   0   6   8    22886.50    22257.27    277.65 o 
   1   6   8     8730.35     8018.00    106.56 o 
   2   6   8     9434.52     9364.92    144.02 o 
   3   6   8    10941.05    11066.08    143.34 o 
   4   6   8      398.35      385.33     27.37 o 
   5   6   8     5266.67     5140.69    106.39 o 
   6   6   8     3386.43     3483.78     96.00 o 
   7   6   8      406.05      406.64     34.13 o 
   8   6   8     1269.47     1328.15     58.30 o 
   9   6   8        0.68      -82.53     41.27 o 
  10   6   8     1991.44     2256.45    100.03 o 
  11   6   8      136.97      161.95     67.58 o 
  12   6   8        2.69      -65.27     62.12 o 
  13   6   8       34.45       17.77     71.24 o 
 -10   7   8     3428.51     3769.72    206.44 o 
  -9   7   8     2603.42     2665.92    171.47 o 
  -8   7   8      949.93      989.25    109.69 o 
  -7   7   8     3371.92     3872.93    198.04 o 
  -6   7   8      246.61      338.37     73.59 o 
  -5   7   8      829.42      872.72     93.57 o 
  -4   7   8        4.34      -14.38     43.93 o 
  -3   7   8      151.35      101.43     21.77 o 
  -2   7   8    11896.40    11874.46    337.02 o 
  -1   7   8     1929.09     1922.43     63.75 o 
   0   7   8      313.68      335.50     24.74 o 
   1   7   8     1442.42     1314.39     33.13 o 
   2   7   8      409.66      413.24     22.80 o 
   3   7   8      114.88       83.92     15.20 o 
   4   7   8      117.35      122.43     18.73 o 
   5   7   8       26.00       47.94     19.40 o 
   6   7   8    11214.07    11111.52    256.23 o 
   7   7   8     3150.69     2953.48     65.72 o 
   8   7   8        8.73       21.07     27.54 o 
   9   7   8     5317.17     5026.40    184.03 o 
  10   7   8       72.57      132.42     64.15 o 
  11   7   8      228.66      149.09     70.69 o 
  12   7   8       13.07      -81.40     85.71 o 
  13   7   8       15.87      114.98     84.78 o 
 -10   8   8       35.61       99.06     77.24 o 
  -9   8   8     3741.56     3523.03    202.58 o 
  -8   8   8      959.37      854.35    110.65 o 
  -7   8   8     1114.19     1002.13    112.64 o 
  -6   8   8      662.00      769.02     98.27 o 
  -5   8   8     2034.27     2341.61    149.36 o 
  -4   8   8    11645.97    11697.09    421.67 o 
  -3   8   8     4818.65     4854.39    109.49 o 
  -2   8   8    10197.11    10012.33    198.22 o 
  -1   8   8     9168.58     9324.13    168.76 o 
   0   8   8      287.83      296.40     23.53 o 
   1   8   8      208.26      120.00     22.82 o 
   2   8   8      924.70     1052.67     38.09 o 
   3   8   8     8786.07     8435.68    127.72 o 
   4   8   8     5592.83     5562.64     93.67 o 
   5   8   8       80.18       65.46     17.45 o 
   6   8   8       71.85       72.31     25.89 o 
   7   8   8     4191.18     4026.10     87.59 o 
   8   8   8      254.27      251.94     36.88 o 
   9   8   8      685.26      695.95     43.46 o 
  10   8   8     2771.27     2590.99    157.81 o 
  11   8   8      738.90      755.22    101.31 o 
  12   8   8      316.79      325.70     89.40 o 
  13   8   8      143.98      208.00    125.24 o 
  -9   9   8     1173.62      975.91    121.31 o 
  -8   9   8     1597.02     1657.14    146.67 o 
  -7   9   8      427.00      289.05     82.45 o 
  -6   9   8      675.46      765.47    103.10 o 
  -5   9   8      127.00       38.99     64.75 o 
  -4   9   8     7059.05     7470.80    306.22 o 
  -3   9   8    16091.30    15868.29    263.47 o 
  -2   9   8     7383.55     7349.42    142.34 o 
  -1   9   8     7947.15     7788.35    148.12 o 
   0   9   8     3135.55     3167.76     66.89 o 
   1   9   8     3124.85     3012.82     56.44 o 
   2   9   8     5266.93     5135.59     90.58 o 
   3   9   8     6003.91     6140.22     88.19 o 
   4   9   8    12306.03    12537.92    180.53 o 
   5   9   8      498.93      518.59     41.55 o 
   6   9   8      237.93      193.65     30.55 o 
   7   9   8      399.01      408.92     36.30 o 
   8   9   8      521.08      491.87     52.01 o 
   9   9   8     1844.75     1894.96     70.42 o 
  10   9   8      292.17      196.90     49.56 o 
  11   9   8     3454.81     3904.96    273.15 o 
  12   9   8      283.01      303.55     92.39 o 
  -8  10   8     1420.33     1361.89    138.09 o 
  -7  10   8      143.81       16.55     75.57 o 
  -6  10   8      101.60      174.28     75.01 o 
  -5  10   8     1000.56     1146.86     97.67 o 
  -4  10   8        4.14      -52.72     47.00 o 
  -3  10   8     4102.53     4245.40    120.06 o 
  -2  10   8     6129.52     5974.61    125.10 o 
  -1  10   8     3110.54     3107.20     73.98 o 
   0  10   8     2048.21     1988.16     61.73 o 
   1  10   8       24.14       33.74     18.16 o 
   2  10   8    12666.97    12813.87    168.01 o 
   3  10   8     5642.06     5695.37     96.99 o 
   4  10   8    11209.21    11380.46    154.90 o 
   5  10   8     5356.00     5273.29     88.38 o 
   6  10   8      212.37      239.30     33.91 o 
   7  10   8     1042.24     1040.06     52.81 o 
   8  10   8      337.97      392.47     44.36 o 
   9  10   8     3694.08     3736.76    116.02 o 
  10  10   8     2825.36     2906.48    110.01 o 
  11  10   8      616.69      622.32     84.35 o 
  12  10   8      703.59      544.84    147.77 o 
  -7  11   8      163.92      145.39     70.06 o 
  -6  11   8        2.33        2.82     90.24 o 
  -5  11   8       68.16      133.49     64.16 o 
  -4  11   8     1486.84     1518.49    113.29 o 
  -3  11   8     1202.52     1027.66     64.72 o 
  -2  11   8     4117.84     3925.58     97.88 o 
  -1  11   8       22.64       23.60     29.35 o 
   0  11   8     1669.54     1536.88     66.87 o 
   1  11   8      383.18      292.83     32.42 o 
   2  11   8     2145.12     2269.45     79.10 o 
   3  11   8    12016.75    12122.08    175.91 o 
   4  11   8      117.32      123.11     26.13 o 
   5  11   8     7627.65     7785.67    126.35 o 
   6  11   8     1719.25     1631.26     62.10 o 
   7  11   8     1773.40     1922.62    120.03 o 
   8  11   8     1663.60     1733.66     76.52 o 
   9  11   8     2943.07     3022.14     96.58 o 
  10  11   8     4163.14     4502.93    180.93 o 
  11  11   8      518.62      350.61     64.37 o 
  -6  12   8      968.83     1047.25    112.66 o 
  -5  12   8     2903.86     3060.51    273.53 o 
  -4  12   8       11.42      154.49     65.89 o 
  -3  12   8     1061.69     1107.54     86.27 o 
  -2  12   8        5.34       10.50     31.01 o 
  -1  12   8      556.39      497.60     57.45 o 
   0  12   8     3326.43     3559.81    143.98 o 
   1  12   8     1866.89     1977.26     65.95 o 
   2  12   8      131.48      136.36     29.30 o 
   3  12   8     2586.36     2608.50     65.10 o 
   4  12   8     2870.91     3044.20     72.14 o 
   5  12   8      895.82      905.69     44.95 o 
   6  12   8      696.95      600.49     48.85 o 
   7  12   8       29.72      158.89     50.88 o 
   8  12   8     2079.17     2530.54    103.31 o 
   9  12   8      336.58      305.13     53.92 o 
  10  12   8      716.81      737.24     64.57 o 
  11  12   8     2494.77     2375.02     90.30 o 
  -5  13   8     1927.99     2128.62    166.19 o 
  -4  13   8     2226.68     2588.85    152.31 o 
  -3  13   8       34.08      157.44     50.58 o 
  -2  13   8      701.26      802.86     54.35 o 
  -1  13   8      291.80      323.38     42.35 o 
   0  13   8     3448.92     3392.18     98.84 o 
   1  13   8     6525.07     6607.14    163.55 o 
   2  13   8       10.75      -27.29     33.05 o 
   3  13   8       27.62        9.21     26.12 o 
   4  13   8       23.37       -7.88     27.68 o 
   5  13   8      610.11      574.50     41.48 o 
   6  13   8      452.12      478.43     48.32 o 
   7  13   8        4.08      -46.18     45.12 o 
   8  13   8      113.08      240.54     53.22 o 
   9  13   8       31.58       30.65     66.13 o 
  10  13   8      278.61      266.42     51.86 o 
  -4  14   8      675.40      721.77    103.08 o 
  -3  14   8      347.19      206.57     58.18 o 
  -2  14   8     1049.60     1058.30     62.87 o 
  -1  14   8     1783.58     1786.83     77.81 o 
   0  14   8      694.92      612.19     66.10 o 
   1  14   8     4063.46     4093.39    117.60 o 
   2  14   8     2913.97     2842.69    145.58 o 
   3  14   8     1897.08     2278.95     79.78 o 
   4  14   8     1224.79     1243.56     54.39 o 
   5  14   8     1922.85     1978.74     82.48 o 
   6  14   8     4842.31     5046.85    121.24 o 
   7  14   8     3694.69     3415.60    124.27 o 
   8  14   8       63.45      101.53     53.48 o 
   9  14   8       24.11       17.57     52.37 o 
  -2  15   8       58.96      -29.27     50.45 o 
  -1  15   8     2798.41     2760.04     96.66 o 
   0  15   8     1899.94     1811.90     83.20 o 
   1  15   8     1359.84     1320.98     90.58 o 
   2  15   8     3780.47     3436.10    107.78 o 
   3  15   8      225.86      225.91     50.33 o 
   4  15   8     3215.39     3599.16    110.51 o 
   5  15   8     1786.99     1753.83     67.02 o 
   6  15   8     2361.73     2478.37    100.57 o 
   7  15   8     6062.08     6401.44    180.07 o 
   1  16   8        2.78      -93.71     60.11 o 
   2  16   8      131.54      171.48     84.77 o 
   3  16   8     1203.00     1213.32    138.60 o 
   4  16   8      133.93       51.42     50.46 o 
   5  16   8     3526.10     3682.70    135.98 o 
  -5 -14   9     1453.26     1503.72     99.30 o 
  -4 -14   9     3581.51     3492.71    119.36 o 
  -3 -14   9      711.25      655.76     66.92 o 
  -2 -14   9       25.87       48.48     47.27 o 
  -1 -14   9      154.83       88.32     49.45 o 
   0 -14   9      146.88      113.55     44.02 o 
   1 -14   9      323.12      328.50     48.08 o 
   2 -14   9        5.28      -48.95     49.01 o 
  -7 -13   9       16.32       10.72     40.49 o 
  -6 -13   9     2522.45     2459.50     92.11 o 
  -5 -13   9     2890.28     2840.83     81.74 o 
  -4 -13   9     4282.16     4469.63    163.36 o 
  -3 -13   9     3300.84     3327.20    186.46 o 
  -2 -13   9       12.31      -18.95     41.53 o 
  -1 -13   9      883.97      818.26     64.82 o 
   0 -13   9     1195.40     1114.84     64.94 o 
   1 -13   9     5583.46     5624.44    127.53 o 
   2 -13   9     3366.89     3352.73     90.69 o 
   3 -13   9       16.12       50.88     45.78 o 
   4 -13   9       16.39       79.04     62.02 o 
  -8 -12   9       27.90       38.76     47.34 o 
  -7 -12   9      420.50      344.52     54.34 o 
  -6 -12   9     2446.76     2412.88     75.84 o 
  -5 -12   9     7431.14     7331.40    134.93 o 
  -4 -12   9     2369.93     2459.25     71.82 o 
  -3 -12   9     3776.69     3723.64    101.53 o 
  -2 -12   9     3435.25     3380.75    106.32 o 
  -1 -12   9      374.99      372.16     46.00 o 
   0 -12   9     3033.85     2764.47     86.29 o 
   1 -12   9     3925.31     3872.79    131.29 o 
   2 -12   9     7957.17     8190.32    154.87 o 
   3 -12   9     3062.44     3098.54    103.53 o 
   4 -12   9       20.59       12.12     54.14 o 
   5 -12   9       28.55       28.21     56.68 o 
  -9 -11   9      160.77      163.81     47.91 o 
  -8 -11   9     1706.17     1685.94     85.73 o 
  -7 -11   9      177.55      217.13     47.09 o 
  -6 -11   9        1.58       -1.34     35.16 o 
  -5 -11   9     6316.78     6130.76    105.58 o 
  -4 -11   9     1095.76     1094.57     56.58 o 
  -3 -11   9       18.72        2.32     25.78 o 
  -2 -11   9     1646.14     1693.91     87.17 o 
  -1 -11   9     1039.70      989.64     59.65 o 
   0 -11   9     2159.03     2226.68     74.55 o 
   1 -11   9     1476.16     1524.70     66.01 o 
   2 -11   9     1876.85     1828.94     67.40 o 
   3 -11   9     3008.34     3123.97     98.51 o 
   4 -11   9      175.16      192.29     67.80 o 
   5 -11   9      252.23      184.73     58.84 o 
   6 -11   9        2.46        4.99     55.58 o 
   7 -11   9      643.00      598.42     76.62 o 
 -10 -10   9      108.54       81.25     41.34 o 
  -9 -10   9      288.56      260.42     48.98 o 
  -8 -10   9     3163.85     3271.28     98.97 o 
  -7 -10   9     3410.20     3681.40    118.27 o 
  -6 -10   9        7.44       13.99     36.48 o 
  -5 -10   9      254.35      221.81     29.09 o 
  -4 -10   9       46.45       12.75     25.11 o 
  -3 -10   9     3389.13     3418.53     76.77 o 
  -2 -10   9     2947.32     2878.12     64.81 o 
  -1 -10   9      107.47      113.72     30.76 o 
   0 -10   9      678.68      758.63     72.06 o 
   1 -10   9     4952.54     4991.84    107.52 o 
   2 -10   9      587.80      507.20     39.46 o 
   3 -10   9      105.92      131.24     36.16 o 
   4 -10   9     1425.83     1338.91     88.04 o 
   5 -10   9      531.06      564.97     81.95 o 
   6 -10   9      186.47      239.27     82.29 o 
   7 -10   9      148.30      161.39     85.32 o 
   8 -10   9     1441.81     1544.49    102.37 o 
 -11  -9   9     1207.64     1141.88     80.04 o 
 -10  -9   9       86.21       61.16     37.85 o 
  -9  -9   9     1016.05     1056.47     62.53 o 
  -8  -9   9     2531.59     2538.31     85.29 o 
  -7  -9   9     4936.46     5066.82    118.04 o 
  -6  -9   9     4579.55     4481.44    107.29 o 
  -5  -9   9      224.33      215.38     29.18 o 
  -4  -9   9     1387.01     1422.73     46.31 o 
  -3  -9   9     5326.40     5364.54    113.22 o 
  -2  -9   9    15432.63    15258.68    199.89 o 
  -1  -9   9    12111.69    11593.04    176.52 o 
   0  -9   9       18.85       62.24     26.13 o 
   1  -9   9     1672.02     1734.81     59.86 o 
   2  -9   9      786.10      905.91     59.02 o 
   3  -9   9     1731.27     1616.45     77.27 o 
   4  -9   9      103.97       57.27     41.20 o 
   5  -9   9       15.01        6.53     41.03 o 
   6  -9   9       49.63       52.17     46.57 o 
   7  -9   9      157.72      101.49     50.95 o 
   8  -9   9        9.64       85.79     55.41 o 
   9  -9   9     2031.01     1876.53    144.71 o 
 -11  -8   9      804.54      690.46     67.00 o 
 -10  -8   9      336.58      327.58     58.39 o 
  -9  -8   9      380.31      357.79     42.72 o 
  -8  -8   9     2582.86     2601.78     97.69 o 
  -7  -8   9     2477.33     2402.94     77.25 o 
  -6  -8   9     3787.30     3805.37     94.31 o 
  -5  -8   9       26.05        4.35     19.53 o 
  -4  -8   9     2713.64     2700.44     56.05 o 
  -3  -8   9     2148.54     2333.11     59.64 o 
  -2  -8   9    11435.11    11406.83    155.36 o 
  -1  -8   9    29691.86    29911.14    355.50 o 
   0  -8   9     3367.51     3385.40     84.85 o 
   1  -8   9       12.22       13.94     34.05 o 
   2  -8   9      430.34      495.24     34.24 o 
   3  -8   9     1369.40     1439.48     58.93 o 
   4  -8   9     8126.52     7825.13    194.95 o 
   5  -8   9      681.19      623.19     59.53 o 
   6  -8   9       88.07       76.26     42.28 o 
   7  -8   9       73.65       16.42     49.18 o 
   8  -8   9     1857.53     1835.78    141.32 o 
   9  -8   9      138.80      177.34     67.80 o 
  10  -8   9       13.44      -40.56     62.49 o 
 -11  -7   9       24.84      142.42     53.56 o 
 -10  -7   9     1788.19     1951.79    140.88 o 
  -9  -7   9      586.69      550.64     44.45 o 
  -8  -7   9      783.82      739.96     48.13 o 
  -7  -7   9       90.61      100.25     30.28 o 
  -6  -7   9      132.86      146.51     29.46 o 
  -5  -7   9     1496.43     1461.49     44.91 o 
  -4  -7   9     2303.08     2321.48     60.98 o 
  -3  -7   9     4285.21     4186.64     64.92 o 
  -2  -7   9     2510.24     2431.26     59.22 o 
  -1  -7   9    23486.74    23023.41    278.14 o 
   0  -7   9    16389.03    16383.56    244.87 o 
   1  -7   9     1056.77     1102.77     55.66 o 
   2  -7   9     1080.42     1144.08     46.93 o 
   3  -7   9     5332.74     5455.48    115.74 o 
   4  -7   9    12453.60    12959.75    278.50 o 
   5  -7   9    10845.77    11041.68    245.84 o 
   6  -7   9      667.40      647.50     58.16 o 
   7  -7   9      776.47      841.58     70.68 o 
   8  -7   9      757.88      765.05     66.57 o 
   9  -7   9     1013.37      960.91     91.60 o 
  10  -7   9      192.58       85.80     61.55 o 
 -12  -6   9        4.92       43.88     76.83 o 
 -11  -6   9      667.29      647.34    132.28 o 
 -10  -6   9        6.29       49.68     43.90 o 
  -9  -6   9     1793.06     1756.78     61.50 o 
  -8  -6   9     2863.66     2856.67     77.69 o 
  -7  -6   9       90.09       44.87     25.34 o 
  -6  -6   9     1658.57     1712.57     67.51 o 
  -5  -6   9      160.36      156.97     25.85 o 
  -4  -6   9       58.66       93.28     22.12 o 
  -3  -6   9     2824.48     2823.19     64.07 o 
  -2  -6   9     7255.79     7239.49    115.57 o 
  -1  -6   9      725.75      828.73     29.55 o 
   0  -6   9     5569.76     5547.97    114.85 o 
   1  -6   9       41.27       65.62     20.31 o 
   2  -6   9    11723.97    11655.72    196.02 o 
   3  -6   9      932.03     1022.91     35.77 o 
   4  -6   9     8833.71     8675.79    251.58 o 
   5  -6   9    17859.54    17991.01    361.40 o 
   6  -6   9     4820.86     4750.42    144.51 o 
   7  -6   9        5.02       -3.01     35.51 o 
   8  -6   9       26.69       37.06     38.16 o 
   9  -6   9      352.04      448.08     68.60 o 
  10  -6   9     1605.59     1448.38    102.69 o 
  11  -6   9       20.58       57.59     54.64 o 
 -12  -5   9       38.40      -32.88     80.04 o 
 -11  -5   9       12.05      -27.92     65.00 o 
 -10  -5   9     2240.63     2488.12    160.61 o 
  -9  -5   9      729.37      755.14     54.07 o 
  -8  -5   9     2850.82     2866.61     74.00 o 
  -7  -5   9      435.23      480.01     35.73 o 
  -6  -5   9     1186.59     1353.24     59.60 o 
  -5  -5   9     9026.75     9379.34    155.92 o 
  -4  -5   9     5704.93     5990.48     98.11 o 
  -3  -5   9     3898.91     4100.86     71.29 o 
  -2  -5   9     4486.40     4599.79     78.59 o 
  -1  -5   9     2757.48     2777.19     49.17 o 
   0  -5   9     2272.57     2271.08     51.26 o 
   1  -5   9      765.90      784.62     43.43 o 
   2  -5   9     3877.40     3731.35     63.86 o 
   3  -5   9     5320.38     4899.54     90.25 o 
   4  -5   9       76.39       56.69     37.17 o 
   5  -5   9     2689.75     2647.19    201.73 o 
   6  -5   9     7564.58     7284.79    172.11 o 
   7  -5   9     1223.35     1277.02     68.75 o 
   8  -5   9      769.81      807.35     58.73 o 
   9  -5   9       26.07       -8.94     45.14 o 
  10  -5   9     1105.08      913.33     80.07 o 
  11  -5   9     2393.67     2634.39    216.13 o 
 -12  -4   9        0.50      -11.10     70.47 o 
 -11  -4   9      738.88      589.82     94.43 o 
 -10  -4   9     1563.07     1584.28    230.02 o 
  -9  -4   9     3846.92     3878.99    212.57 o 
  -8  -4   9      631.94      696.91     39.14 o 
  -7  -4   9      279.12      328.44     29.13 o 
  -6  -4   9      498.67      489.86     46.05 o 
  -5  -4   9     8913.03     9333.32    169.81 o 
  -4  -4   9    11214.67    11187.75    162.04 o 
  -3  -4   9     2508.26     2626.56     47.94 o 
  -2  -4   9       23.85       33.02     14.88 o 
  -1  -4   9      159.33      190.61     17.95 o 
   0  -4   9    17241.91    17314.60    207.61 o 
   1  -4   9    13154.11    12774.46    173.94 o 
   2  -4   9      110.69      152.98     15.00 o 
   3  -4   9     6291.96     6064.58    104.54 o 
   4  -4   9      871.82      975.00     82.56 o 
   5  -4   9     7617.73     7384.38    402.33 o 
   6  -4   9     1185.14     1314.90     61.47 o 
   7  -4   9      105.47       82.42     30.56 o 
   8  -4   9     2680.15     2724.60    135.13 o 
   9  -4   9      624.00      540.50    115.92 o 
  10  -4   9       12.08       84.36    100.45 o 
  11  -4   9     1177.07     1087.57    182.55 o 
  12  -4   9      445.50      324.43    136.59 o 
 -12  -3   9     3330.21     3456.70    562.49 o 
 -11  -3   9     1689.44     1916.50    203.16 o 
 -10  -3   9     1020.99      999.41    100.90 o 
  -9  -3   9     9090.61     8778.78    370.24 o 
  -8  -3   9     9146.58     9320.22    224.47 o 
  -7  -3   9     1392.01     1385.38     46.56 o 
  -6  -3   9       44.20       23.60     19.60 o 
  -5  -3   9      129.71      150.28     23.32 o 
  -4  -3   9     6744.06     6720.61    106.18 o 
  -3  -3   9     3213.59     3191.37     60.26 o 
  -2  -3   9     2641.38     2926.24     57.05 o 
  -1  -3   9     1784.05     1608.11     39.61 o 
   0  -3   9    15579.65    14660.99    177.71 o 
   1  -3   9    51541.35    49343.25    605.10 o 
   2  -3   9    19614.43    19182.38    227.28 o 
   3  -3   9     1896.56     1812.83     42.58 o 
   4  -3   9      289.21      319.12     49.11 o 
   5  -3   9     5111.24     4940.86    119.75 o 
   6  -3   9    23991.07    23434.45    442.22 o 
   7  -3   9       44.69       11.56     30.70 o 
   8  -3   9     3103.18     2946.01     92.88 o 
   9  -3   9     1920.72     1818.21    186.21 o 
  10  -3   9      110.59       98.01    100.77 o 
  11  -3   9      261.86      222.08    115.68 o 
  12  -3   9       91.45       26.25    114.45 o 
 -12  -2   9     6419.72     6261.83    239.73 o 
 -11  -2   9     2684.97     2724.56    157.67 o 
 -10  -2   9     1537.57     1443.96    130.61 o 
  -9  -2   9      363.19      185.61     59.01 o 
  -8  -2   9     1208.10     1360.89    148.78 o 
  -7  -2   9     2885.15     2892.89     76.67 o 
  -6  -2   9     3230.60     3256.84     72.77 o 
  -5  -2   9       81.50       81.76     19.37 o 
  -4  -2   9      276.41      307.66     21.03 o 
  -3  -2   9     8178.95     8434.66    123.08 o 
  -2  -2   9      103.20      135.65     17.80 o 
  -1  -2   9     2663.43     2697.64     68.41 o 
   0  -2   9     1312.30     1287.58     32.80 o 
   1  -2   9    13260.44    12434.90    150.01 o 
   2  -2   9    25154.88    24297.86    337.39 o 
   3  -2   9     6845.49     6764.50    117.67 o 
   4  -2   9      410.38      395.55     46.09 o 
   5  -2   9      331.34      359.34     25.95 o 
   6  -2   9    25501.21    24467.50    456.63 o 
   7  -2   9    10980.61    11188.68    231.28 o 
   8  -2   9     1498.43     1417.69    111.83 o 
   9  -2   9      908.88      911.81     69.47 o 
  10  -2   9      106.10       31.56     82.55 o 
  11  -2   9     1438.53     1551.27    201.04 o 
  12  -2   9     1053.58      932.70    122.01 o 
  13  -2   9       85.51       67.67    106.64 o 
 -12  -1   9     2427.27     2300.81    150.37 o 
 -11  -1   9     1259.44     1183.50    109.88 o 
 -10  -1   9      687.66      588.45     80.00 o 
  -9  -1   9     1348.00     1234.91     99.42 o 
  -8  -1   9      250.38      191.71     79.66 o 
  -7  -1   9     1422.85     1510.02     74.13 o 
  -6  -1   9      295.38      356.74     30.66 o 
  -5  -1   9     1059.33     1132.47     32.98 o 
  -4  -1   9     1969.63     1928.35     48.00 o 
  -3  -1   9      922.44      971.49     30.97 o 
  -2  -1   9     5548.60     5692.20     84.52 o 
  -1  -1   9     1277.65     1249.38     35.49 o 
   0  -1   9      882.96      965.85     26.63 o 
   1  -1   9     1392.53     1549.28     32.50 o 
   2  -1   9      474.84      385.72     22.33 o 
   3  -1   9     1559.46     1256.46     34.93 o 
   4  -1   9      129.60      242.98     31.68 o 
   5  -1   9     2385.35     2192.96    130.39 o 
   6  -1   9     6956.28     6816.55    127.18 o 
   7  -1   9    17294.40    17852.00    373.31 o 
   8  -1   9     9837.49    10173.92    267.77 o 
   9  -1   9      291.71      246.82     69.71 o 
  10  -1   9       30.42      -56.98     36.53 o 
  11  -1   9      936.17     1023.77    115.51 o 
  12  -1   9     4444.80     4722.86    483.57 o 
  13  -1   9      764.54      843.60    123.95 o 
 -12   0   9     1119.22     1388.99    194.88 o 
 -11   0   9       89.21       32.14     55.88 o 
 -10   0   9     1095.65     1095.43     97.93 o 
  -9   0   9        6.48      -13.61     43.43 o 
  -8   0   9      346.43      348.60     57.72 o 
  -7   0   9      127.83      192.12     79.41 o 
  -6   0   9     1151.11     1023.64     79.04 o 
  -5   0   9     3295.82     3428.77     68.51 o 
  -4   0   9     2017.89     1944.18     38.59 o 
  -3   0   9    17006.98    17093.55    222.17 o 
  -2   0   9      345.80      355.56     21.43 o 
  -1   0   9     3038.66     2886.25     47.72 o 
   0   0   9      234.10      159.56     15.37 o 
   1   0   9       54.00       58.98      9.53 o 
   2   0   9     3957.30     3354.11     62.10 o 
   3   0   9      993.60     1005.20     24.61 o 
   4   0   9      141.58      160.36     19.92 o 
   5   0   9     6830.53     6391.96    159.21 o 
   6   0   9     3640.97     3491.78    110.09 o 
   7   0   9     4932.40     5156.84    159.55 o 
   8   0   9     1650.38     1541.59     85.40 o 
   9   0   9     1178.94     1121.96     77.18 o 
  10   0   9      253.59      215.18     42.75 o 
  11   0   9       19.07      -27.87     45.91 o 
  12   0   9     1454.70     1573.00    141.09 o 
  13   0   9     3898.93     3926.45    198.89 o 
 -12   1   9     2641.77     2653.97    155.63 o 
 -11   1   9     3114.83     2977.67    196.60 o 
 -10   1   9     1431.07     1315.42    103.44 o 
  -9   1   9     1971.17     2212.39    123.89 o 
  -8   1   9      503.65      564.46     86.19 o 
  -7   1   9     2073.19     2175.36    172.45 o 
  -5   1   9      995.34      911.09     44.32 o 
  -4   1   9       27.63       91.90     17.30 o 
  -3   1   9    16076.47    15744.80    254.32 o 
  -2   1   9     8520.13     7810.49     99.24 o 
  -1   1   9     1527.33     1622.77     36.56 o 
   0   1   9     2384.02     2290.38     45.80 o 
   1   1   9      286.02      349.70     17.11 o 
   2   1   9    18567.83    16600.08    231.69 o 
   3   1   9    45768.11    43684.23    646.59 o 
   4   1   9     1873.60     1850.00     50.63 o 
   6   1   9     3954.37     3824.44    162.41 o 
   7   1   9      144.14      138.55     43.37 o 
   8   1   9        1.45       -9.56     36.24 o 
   9   1   9       93.37      102.00     42.95 o 
  10   1   9     1310.53     1455.97    106.96 o 
  11   1   9       72.00      179.04     45.70 o 
  12   1   9      313.17      375.48     80.43 o 
  13   1   9      758.21      749.98    127.75 o 
 -12   2   9       41.84       -0.22     61.85 o 
 -11   2   9     5150.44     5348.93    220.33 o 
 -10   2   9     2604.74     2837.72    143.21 o 
  -9   2   9     1821.20     1782.89    114.06 o 
  -8   2   9     5907.08     6189.15    202.88 o 
  -7   2   9     3806.70     3840.48    146.51 o 
  -4   2   9      376.75      389.31     20.11 o 
  -3   2   9     1769.55     2115.36     39.46 o 
  -2   2   9     8699.03     8179.24    127.48 o 
  -1   2   9     7312.64     7365.81    113.83 o 
   0   2   9     4272.39     4267.57     64.65 o 
   1   2   9      625.63      725.50     24.90 o 
   2   2   9      218.23      281.36     13.89 o 
   3   2   9    26077.26    24464.56    374.37 o 
   4   2   9    23638.70    23053.43    314.76 o 
   5   2   9     2888.02     2942.81    167.37 o 
   8   2   9    19276.17    19075.65    379.21 o 
   9   2   9     1474.86     1571.41     81.13 o 
  10   2   9     2291.70     2349.78     96.57 o 
  11   2   9     3371.23     3315.83    118.04 o 
  12   2   9      202.97      236.46     61.72 o 
  13   2   9      405.95      317.67     73.09 o 
 -12   3   9       43.60       42.24     63.47 o 
 -11   3   9     3364.89     3364.64    164.00 o 
 -10   3   9     5815.46     5868.41    211.74 o 
  -9   3   9     1441.64     1209.05     98.28 o 
  -8   3   9     3331.68     3297.35    143.22 o 
  -7   3   9      155.58      147.94     45.20 o 
  -4   3   9     4924.83     5146.39     96.37 o 
  -3   3   9     2314.79     2326.08     46.92 o 
  -2   3   9      600.32      612.30     28.00 o 
  -1   3   9     1875.17     1624.31     33.31 o 
   0   3   9     5396.16     4933.98     68.52 o 
   1   3   9      170.86      191.96     16.47 o 
   2   3   9     2175.18     1522.70     63.09 o 
   3   3   9     7635.61     6861.41    101.01 o 
   4   3   9    38767.49    37130.36    556.67 o 
   5   3   9     2220.40     2091.20     55.60 o 
   8   3   9     9062.34     9311.08    212.60 o 
   9   3   9    17099.89    17119.64    350.95 o 
  10   3   9     3817.06     3865.50    206.31 o 
  11   3   9     4472.92     4652.71    169.22 o 
  12   3   9      848.33      913.51    112.77 o 
  13   3   9     1166.80     1233.54    104.60 o 
 -11   4   9      291.48      335.63     71.90 o 
 -10   4   9     3799.42     3651.47    161.13 o 
  -9   4   9     1154.18     1300.25    102.92 o 
  -8   4   9        4.35      -55.08     40.35 o 
  -7   4   9      825.17      729.38     71.11 o 
  -6   4   9       74.67       78.99     45.68 o 
  -4   4   9     4689.09     5019.00    104.82 o 
  -3   4   9     6167.03     6256.32    102.91 o 
  -2   4   9    18816.64    19562.46    278.72 o 
  -1   4   9     1869.69     1831.51     37.98 o 
   0   4   9    17557.61    17123.05    216.72 o 
   1   4   9     2123.02     2231.16     55.07 o 
   2   4   9     3639.07     3396.60     55.85 o 
   3   4   9     1033.01     1069.70     40.31 o 
   4   4   9    19170.07    18230.99    236.07 o 
   5   4   9     7786.05     7743.83    102.34 o 
   6   4   9      691.10      704.67     28.02 o 
   8   4   9      238.05      214.26     77.11 o 
   9   4   9    12090.10    12542.66    679.52 o 
  10   4   9     3135.33     3510.90    142.99 o 
  11   4   9     3851.45     3677.06    230.70 o 
  12   4   9      253.99      243.54     66.46 o 
  13   4   9       15.19       68.33     53.95 o 
 -11   5   9       38.35      -45.47     56.53 o 
 -10   5   9        2.29      -44.63     52.63 o 
  -9   5   9      183.25      205.22     60.79 o 
  -8   5   9     1074.45      947.26     86.45 o 
  -7   5   9      448.63      440.57     62.22 o 
  -6   5   9      740.37      544.63     65.68 o 
  -5   5   9     1575.29     1741.49    162.30 o 
  -4   5   9     5791.37     6044.19    160.95 o 
  -3   5   9        7.08        5.17     13.64 o 
  -2   5   9      656.33      685.07     32.31 o 
  -1   5   9      759.59      695.39     26.65 o 
   0   5   9     3310.79     3360.31     57.01 o 
   1   5   9      198.80      210.64     21.01 o 
   2   5   9     3001.40     3029.41     54.94 o 
   3   5   9      777.51      827.24     25.36 o 
   4   5   9     1096.83     1057.25     33.03 o 
   5   5   9      327.11      287.30     22.88 o 
   6   5   9        6.31       -6.02     13.98 o 
   7   5   9     2307.14     2392.69     88.81 o 
   8   5   9     2443.00     2341.41    109.62 o 
   9   5   9       20.75       -3.34     43.95 o 
  10   5   9     4485.51     4262.40    162.81 o 
  11   5   9     1674.15     1609.73    113.24 o 
  12   5   9      127.67       52.69     49.83 o 
  13   5   9      389.51      326.30     94.10 o 
 -11   6   9      542.53      511.02     81.16 o 
 -10   6   9     1218.64     1420.04    127.42 o 
  -9   6   9     4134.32     4013.39    170.13 o 
  -8   6   9     2259.70     2242.75    129.52 o 
  -7   6   9     4845.54     5061.18    181.55 o 
  -6   6   9     2844.96     2840.02    125.87 o 
  -5   6   9      644.16      675.83    130.83 o 
  -4   6   9        0.59       16.31     28.03 o 
  -3   6   9     1444.14     1413.28     48.72 o 
  -2   6   9     1498.59     1301.52     42.66 o 
  -1   6   9      894.31      861.98     32.74 o 
   0   6   9     7084.21     6910.65    122.17 o 
   1   6   9      925.87      886.32     35.58 o 
   2   6   9        0.68       36.05     12.56 o 
   3   6   9      342.48      449.65     22.21 o 
   4   6   9     8715.13     8414.87    125.12 o 
   5   6   9     7373.43     6919.75    117.33 o 
   6   6   9     1384.16     1451.35     64.11 o 
   7   6   9     5738.34     5477.06    110.36 o 
   8   6   9     3008.21     3047.04    109.63 o 
   9   6   9     1783.96     1784.10    106.83 o 
  10   6   9      117.75      129.90     52.53 o 
  11   6   9       40.33       49.40     48.27 o 
  12   6   9     1987.69     1971.22    284.25 o 
  13   6   9     1492.32     1579.97    288.06 o 
 -10   7   9       41.36      166.50     83.64 o 
  -9   7   9     5493.17     5858.36    269.42 o 
  -8   7   9     6036.80     5767.36    262.03 o 
  -7   7   9     8833.50     8877.10    347.51 o 
  -6   7   9    16333.92    17578.05    597.19 o 
  -5   7   9      718.13      932.70     99.16 o 
  -4   7   9     4166.75     4034.87    196.86 o 
  -3   7   9      181.81      148.05     24.66 o 
  -2   7   9      640.11      599.48     47.24 o 
  -1   7   9     2687.75     2781.37     84.43 o 
   0   7   9     3512.42     3442.86     71.88 o 
   1   7   9     6840.76     6895.18     86.35 o 
   2   7   9      761.86      720.89     28.70 o 
   3   7   9        8.33       -6.48     12.91 o 
   4   7   9      162.95      180.37     18.93 o 
   5   7   9    10385.28    10095.27    149.33 o 
   6   7   9    18928.00    19129.77    314.81 o 
   7   7   9     2825.21     3022.39     78.73 o 
   8   7   9     2488.04     2549.84     97.52 o 
   9   7   9       24.76       28.91     33.45 o 
  10   7   9     2495.73     2577.43    160.81 o 
  11   7   9      690.07      595.61     90.15 o 
  12   7   9      938.14      928.88    152.67 o 
  13   7   9     4162.04     4299.87    195.35 o 
  -9   8   9     1807.19     1891.52    158.94 o 
  -8   8   9     4954.17     5139.07    249.38 o 
  -7   8   9     3205.44     3658.14    200.91 o 
  -6   8   9     4002.67     4402.47    219.83 o 
  -5   8   9     5000.57     5542.70    250.16 o 
  -4   8   9     3347.82     3619.39    190.56 o 
  -3   8   9     2924.88     3093.19     84.01 o 
  -2   8   9      129.63      122.55     28.47 o 
  -1   8   9     2019.52     2192.79     74.53 o 
   0   8   9     6243.61     5894.31     97.12 o 
   1   8   9     2503.72     2582.14     55.87 o 
   2   8   9     1265.51     1287.94     41.39 o 
   3   8   9      567.17      550.82     29.77 o 
   4   8   9      698.05      694.66     32.50 o 
   5   8   9      619.81      568.31     35.73 o 
   6   8   9     3820.53     3834.81    104.37 o 
   7   8   9     3776.84     3916.06    108.78 o 
   8   8   9     2300.42     2290.06    133.72 o 
   9   8   9     4151.89     4417.32    102.58 o 
  10   8   9     3039.53     2981.50    156.78 o 
  11   8   9     5835.58     5890.89    244.43 o 
  12   8   9     1994.99     1980.96    147.49 o 
  13   8   9     2490.77     2922.86    269.14 o 
  -9   9   9       82.46       36.26     75.84 o 
  -8   9   9      873.98     1006.49    121.98 o 
  -7   9   9     1624.77     1646.58    146.57 o 
  -6   9   9       33.80       17.39     63.93 o 
  -5   9   9      652.17      672.90    101.95 o 
  -4   9   9      864.83      963.71    113.78 o 
  -3   9   9     2497.71     2641.73    176.54 o 
  -2   9   9     1381.99     1517.03     65.04 o 
  -1   9   9      578.42      652.75     61.53 o 
   0   9   9     5904.74     6128.33    103.04 o 
   1   9   9     2269.22     2281.70     49.06 o 
   2   9   9     3860.26     3776.26     74.59 o 
   3   9   9      123.20       97.10     19.49 o 
   4   9   9      814.94      909.45     49.79 o 
   5   9   9      811.77      743.54     42.17 o 
   6   9   9      348.39      350.41     34.71 o 
   7   9   9     1426.45     1453.80     63.76 o 
   8   9   9       18.92       -4.51     31.62 o 
   9   9   9      315.74      372.11     41.72 o 
  10   9   9      396.36      446.95     60.97 o 
  11   9   9     8479.59     9908.92    438.17 o 
  12   9   9     5009.07     5128.16    503.26 o 
  -8  10   9       79.07      197.00     88.81 o 
  -7  10   9       10.31       77.98     79.64 o 
  -6  10   9      160.67      105.75     74.76 o 
  -5  10   9      613.62      589.55     99.46 o 
  -4  10   9       10.65       13.27     50.23 o 
  -3  10   9     1853.52     1877.15     86.51 o 
  -2  10   9     3318.26     3626.19     93.31 o 
  -1  10   9      146.15      177.34     31.37 o 
   0  10   9     2341.14     2198.06     62.88 o 
   1  10   9     5179.05     5199.23     83.23 o 
   2  10   9     1172.22     1333.63     42.90 o 
   3  10   9      259.70      253.32     26.07 o 
   4  10   9     1092.98     1125.10     41.97 o 
   5  10   9      367.92      455.58     35.65 o 
   6  10   9      361.88      433.56     38.71 o 
   7  10   9      170.23      221.71     39.59 o 
   8  10   9      251.58      187.76     39.43 o 
   9  10   9       30.54       48.37     37.01 o 
  10  10   9      784.70      795.43     55.77 o 
  11  10   9     1371.42     1489.86    123.69 o 
  12  10   9     3267.20     3593.14    279.67 o 
  -7  11   9      810.69      748.10    180.27 o 
  -6  11   9      929.23      714.48     94.07 o 
  -5  11   9     3521.59     3555.75    223.20 o 
  -4  11   9      803.18      876.34     92.85 o 
  -3  11   9       29.05       24.15     37.71 o 
  -2  11   9     1246.02     1267.83     59.93 o 
  -1  11   9       75.27       94.73     32.83 o 
   0  11   9     1262.07     1285.13     53.77 o 
   1  11   9       72.20       43.39     26.80 o 
   2  11   9     3022.01     2942.21     62.13 o 
   3  11   9      135.77      330.57     34.31 o 
   4  11   9     1035.35     1079.39     44.81 o 
   5  11   9      790.72      882.72     42.42 o 
   6  11   9      120.64      139.74     46.77 o 
   7  11   9     3673.83     3753.37    106.16 o 
   8  11   9      741.10      885.06     61.20 o 
   9  11   9      217.90      268.08     44.28 o 
  10  11   9      581.99      656.88     56.12 o 
  11  11   9       30.13       55.67     56.44 o 
  -6  12   9     2805.43     3032.54    163.36 o 
  -5  12   9      982.95      826.34    163.11 o 
  -4  12   9     5772.36     6328.20    255.02 o 
  -3  12   9     1642.40     1709.07     86.88 o 
  -2  12   9       24.65        1.74     31.63 o 
  -1  12   9       13.73       33.84     33.54 o 
   0  12   9     6445.89     6596.46    143.17 o 
   1  12   9     4626.89     4773.17    104.59 o 
   2  12   9      970.10      826.75     48.75 o 
   3  12   9      290.65      345.97     33.19 o 
   4  12   9      542.17      579.46     38.35 o 
   5  12   9      148.32      173.67     30.33 o 
   6  12   9      929.11      959.30     56.16 o 
   7  12   9     1694.93     1809.39    157.16 o 
   8  12   9     3567.26     3610.22    110.06 o 
   9  12   9     1848.06     2037.34     87.09 o 
  10  12   9     1549.90     1516.21     77.75 o 
  11  12   9      781.68      943.07     87.14 o 
  -5  13   9     2659.32     2556.98    213.66 o 
  -4  13   9     2164.92     2683.05    264.02 o 
  -3  13   9     4690.95     4866.58    147.50 o 
  -2  13   9       11.29       15.43     34.82 o 
  -1  13   9      437.73      448.81     46.60 o 
   0  13   9     3240.28     3197.12     96.30 o 
   1  13   9     3845.37     4212.95    101.35 o 
   2  13   9     2583.40     2583.78     85.56 o 
   3  13   9       17.69       18.66     26.52 o 
   4  13   9        1.46      -31.12     28.27 o 
   5  13   9      447.09      445.72     38.94 o 
   6  13   9      380.03      451.17     53.53 o 
   7  13   9      196.73       97.16     71.39 o 
   8  13   9     5254.66     5196.57    151.26 o 
   9  13   9     2928.07     2852.58    112.49 o 
  10  13   9      760.88      805.03     86.79 o 
  -4  14   9      272.04      453.16     94.35 o 
  -3  14   9     1274.37     1410.95     92.37 o 
  -2  14   9      679.24      591.48     52.61 o 
  -1  14   9      439.33      507.69     52.10 o 
   0  14   9      764.82      749.03     58.78 o 
   1  14   9      448.67      568.60     60.19 o 
   2  14   9     2185.31     2387.45     88.58 o 
   3  14   9     1520.97     1441.19     70.47 o 
   4  14   9       28.29       15.02     30.71 o 
   5  14   9      281.45      254.78     37.03 o 
   6  14   9       10.47       91.02     43.92 o 
   7  14   9     1142.56     1398.84     94.15 o 
   8  14   9      184.82      144.54     59.47 o 
   9  14   9     1602.93     1477.61     91.44 o 
  -2  15   9       26.99       -6.19     53.21 o 
  -1  15   9       26.65       -8.06     65.07 o 
   0  15   9     1209.04     1451.96     78.28 o 
   1  15   9      512.53      530.18     62.25 o 
   2  15   9      134.14      305.50     55.90 o 
   3  15   9     1469.23     1528.22     81.12 o 
   4  15   9        0.21       27.33     42.37 o 
   5  15   9        5.00       62.24     36.25 o 
   6  15   9      390.09      450.05     59.40 o 
   7  15   9      263.62      386.20     74.31 o 
   1  16   9      354.02      252.95     59.18 o 
   2  16   9      137.37       98.42     54.80 o 
   3  16   9        9.94      134.04     51.07 o 
   4  16   9      230.20       87.79     52.15 o 
  -4 -14  10      150.67      166.05     54.49 o 
  -3 -14  10     2270.10     2296.14    102.35 o 
  -2 -14  10      100.23      162.76     52.77 o 
  -1 -14  10      623.97      564.89     62.56 o 
   0 -14  10      188.93      183.12     52.81 o 
   1 -14  10       17.64      -26.31     40.11 o 
  -6 -13  10       61.75       55.74     43.13 o 
  -5 -13  10      111.95      142.21     43.63 o 
  -4 -13  10      259.60      208.02     47.59 o 
  -3 -13  10      393.33      442.43     58.30 o 
  -2 -13  10     2210.72     2039.91     93.38 o 
  -1 -13  10       62.20       16.16     43.31 o 
   0 -13  10      172.43      118.87     42.71 o 
   1 -13  10       52.94       48.25     40.35 o 
   2 -13  10        1.23      103.00     35.98 o 
   3 -13  10       14.99      -44.82     45.20 o 
  -8 -12  10      177.10      114.56     49.15 o 
  -7 -12  10       34.51      -13.09     38.25 o 
  -6 -12  10      488.99      535.12     56.09 o 
  -5 -12  10     1489.89     1469.37     63.27 o 
  -4 -12  10      150.66      209.20     47.32 o 
  -3 -12  10       17.78       46.89     47.47 o 
  -2 -12  10      754.39      697.12     60.99 o 
  -1 -12  10      354.11      400.39     46.68 o 
   0 -12  10      282.75      162.97     40.57 o 
   1 -12  10      323.93      463.63     62.23 o 
   2 -12  10     1141.01     1263.93     62.09 o 
   3 -12  10      154.99      202.59     48.85 o 
   4 -12  10      644.33      618.62     79.03 o 
   5 -12  10        5.37       28.72     57.78 o 
  -9 -11  10      265.54      242.47     52.85 o 
  -8 -11  10      407.07      367.67     55.54 o 
  -7 -11  10     2406.09     2472.91     97.73 o 
  -6 -11  10      967.69      991.93     58.22 o 
  -5 -11  10     1545.76     1443.89     65.64 o 
  -4 -11  10      643.41      686.53     48.28 o 
  -3 -11  10     1067.52     1057.45     49.65 o 
  -2 -11  10     1222.78     1181.83     69.14 o 
  -1 -11  10      945.12      981.24     57.10 o 
   0 -11  10      845.15      920.33     55.41 o 
   1 -11  10      471.30      417.75     43.33 o 
   2 -11  10     2080.29     2151.88     88.70 o 
   3 -11  10      857.78      938.45     63.58 o 
   4 -11  10     1908.21     1911.52    109.68 o 
   5 -11  10     1733.87     1619.60    104.28 o 
   6 -11  10      711.43      606.15     77.67 o 
 -10 -10  10      496.32      559.21     54.83 o 
  -9 -10  10      713.56      727.12     69.17 o 
  -8 -10  10      883.08      813.59     70.18 o 
  -7 -10  10     4353.71     4371.91    123.49 o 
  -6 -10  10     7937.00     7869.41    173.72 o 
  -5 -10  10     1466.93     1379.55     50.26 o 
  -4 -10  10      173.21      146.04     29.70 o 
  -3 -10  10       84.17       99.51     34.62 o 
  -2 -10  10     3857.03     3802.53     94.87 o 
  -1 -10  10        3.35       29.15     28.62 o 
   0 -10  10       14.29       13.91     28.06 o 
   1 -10  10      628.53      668.87     46.52 o 
   2 -10  10     1598.47     1616.18     76.05 o 
   3 -10  10     3907.73     3829.98    107.07 o 
   4 -10  10        9.78       -2.63     46.21 o 
   5 -10  10     3325.06     3419.30    131.89 o 
   6 -10  10     1731.15     1686.43    102.33 o 
   7 -10  10     2916.23     2940.15    176.14 o 
   8 -10  10     1603.52     1670.58    132.44 o 
 -10  -9  10     2953.03     2858.78     91.47 o 
  -9  -9  10      571.14      486.31     49.41 o 
  -8  -9  10     3240.04     3124.82     95.02 o 
  -7  -9  10     1474.08     1541.17     71.70 o 
  -6  -9  10     5246.43     4996.10    126.39 o 
  -5  -9  10     3776.98     3734.46     74.28 o 
  -4  -9  10       12.87      -43.11     21.55 o 
  -3  -9  10      284.41      258.67     29.46 o 
  -2  -9  10     1182.27     1366.02     47.22 o 
  -1  -9  10     2041.95     2135.94     63.12 o 
   0  -9  10      170.41      101.99     28.91 o 
   1  -9  10        5.66       10.25     24.93 o 
   2  -9  10      118.40       50.68     27.00 o 
   3  -9  10      166.27      116.00     34.05 o 
   4  -9  10     4119.47     4278.36    139.21 o 
   5  -9  10      197.45      210.27     60.71 o 
   6  -9  10     1749.44     1893.97    158.37 o 
   7  -9  10      819.14      671.50     72.96 o 
   8  -9  10     2534.33     2464.81    117.92 o 
 -11  -8  10      789.96      825.92     80.65 o 
 -10  -8  10       61.00      101.32     50.19 o 
  -9  -8  10        0.05      -46.83     33.17 o 
  -8  -8  10     5258.04     5381.16    126.77 o 
  -7  -8  10       86.29       88.65     37.74 o 
  -6  -8  10      438.91      555.72     43.49 o 
  -5  -8  10     1782.25     1875.28     52.33 o 
  -4  -8  10      690.47      713.41     34.78 o 
  -3  -8  10      860.11      854.35     42.10 o 
  -2  -8  10     2085.17     2087.49     52.91 o 
  -1  -8  10     3089.05     3178.65     63.77 o 
   0  -8  10    14294.09    14318.52    226.09 o 
   1  -8  10      908.65      897.12     45.33 o 
   2  -8  10       56.97       92.92     34.30 o 
   3  -8  10      395.89      397.25     37.84 o 
   4  -8  10      254.05      324.00     50.59 o 
   5  -8  10     1122.83     1043.92     74.07 o 
   6  -8  10     2304.77     2302.47     99.63 o 
   7  -8  10     1592.28     1767.17    187.23 o 
   8  -8  10       30.60       20.05     74.49 o 
   9  -8  10      881.46      957.48     98.65 o 
 -11  -7  10     5258.11     5323.00    244.80 o 
 -10  -7  10     6763.95     7224.78    170.12 o 
  -9  -7  10     1165.33     1193.23     58.84 o 
  -8  -7  10     6306.62     6644.14    134.78 o 
  -7  -7  10     3885.77     3795.92     95.65 o 
  -6  -7  10      278.27      307.76     35.11 o 
  -5  -7  10      841.78      843.71     43.37 o 
  -4  -7  10      920.25      965.09     35.24 o 
  -3  -7  10      597.41      702.15     34.02 o 
  -2  -7  10     1571.71     1651.15     50.43 o 
  -1  -7  10      899.52      990.18     38.51 o 
   0  -7  10     2416.49     2492.93     61.32 o 
   1  -7  10     6059.62     5973.22    139.40 o 
   2  -7  10     3021.57     3070.95     76.39 o 
   3  -7  10     3226.29     2920.75     65.96 o 
   4  -7  10     1210.02     1314.94     75.71 o 
   5  -7  10      887.71      832.58     63.64 o 
   6  -7  10      233.80      183.00     50.03 o 
   7  -7  10     3091.96     3209.28    114.97 o 
   8  -7  10       35.28       82.33     45.92 o 
   9  -7  10       39.41       60.12     59.66 o 
  10  -7  10      119.73       -8.81     60.69 o 
 -11  -6  10     2435.30     2702.15    175.16 o 
 -10  -6  10    14367.76    14493.16    315.66 o 
  -9  -6  10     6947.86     6858.50    230.48 o 
  -8  -6  10      426.53      456.78     39.51 o 
  -7  -6  10     2099.39     2187.12     68.79 o 
  -6  -6  10     1224.45     1250.99     54.61 o 
  -5  -6  10     4380.35     4437.57     88.83 o 
  -4  -6  10     1471.24     1463.59     49.40 o 
  -3  -6  10        9.85      -12.87     18.39 o 
  -2  -6  10      403.57      501.98     30.21 o 
  -1  -6  10       24.89       61.30     17.86 o 
   0  -6  10     1411.02     1327.07     43.50 o 
   1  -6  10      521.29      505.85     33.93 o 
   2  -6  10     1264.07     1254.13     60.27 o 
   3  -6  10     1731.76     1599.59     42.82 o 
   4  -6  10     2186.07     2205.77     86.19 o 
   5  -6  10     2121.12     2254.60     90.85 o 
   6  -6  10     1460.34     1482.35     77.32 o 
   7  -6  10       52.28       54.29     37.96 o 
   8  -6  10        0.86        3.00     37.01 o 
   9  -6  10     3924.87     3799.20    353.62 o 
  10  -6  10     1339.82     1312.89    336.98 o 
  11  -6  10       10.44       66.55     62.24 o 
 -12  -5  10      284.36      244.15     89.79 o 
 -11  -5  10     1318.66     1110.01    119.75 o 
 -10  -5  10     3646.57     3864.82    188.50 o 
  -9  -5  10     7244.91     7254.50    159.37 o 
  -8  -5  10      322.33      298.41     33.22 o 
  -7  -5  10       21.37        0.89     22.62 o 
  -6  -5  10       12.59      -12.50     21.02 o 
  -5  -5  10    15591.27    16265.65    246.58 o 
  -4  -5  10    38971.80    39477.62    457.89 o 
  -3  -5  10    11410.95    11412.22    166.62 o 
  -2  -5  10     1583.42     1589.39     43.70 o 
  -1  -5  10      769.18      732.95     30.56 o 
   0  -5  10     8949.01     8795.60    117.95 o 
   1  -5  10     5655.20     5464.01     99.61 o 
   2  -5  10      221.11      233.62     36.12 o 
   3  -5  10      252.78      265.07     21.95 o 
   4  -5  10      121.00      142.67     51.24 o 
   5  -5  10     3582.89     3795.13    110.93 o 
   6  -5  10        2.57       15.13     30.26 o 
   7  -5  10      163.01      117.13     36.14 o 
   8  -5  10      556.57      450.04     64.20 o 
   9  -5  10     2846.52     2459.17    175.45 o 
  10  -5  10     7672.73     7843.91    239.18 o 
  11  -5  10      733.94      853.52    117.44 o 
 -12  -4  10       44.15       42.76     75.59 o 
 -11  -4  10     1445.42     1403.84    198.76 o 
 -10  -4  10     1068.62     1126.70    113.15 o 
  -9  -4  10     2562.45     2611.76    189.22 o 
  -8  -4  10     2206.01     2268.40     63.16 o 
  -7  -4  10       91.80      130.62     37.18 o 
  -6  -4  10      198.41      189.73     33.02 o 
  -5  -4  10     3332.19     3550.09     78.63 o 
  -4  -4  10    48283.94    49874.88    568.44 o 
  -3  -4  10    40995.61    41843.57    421.14 o 
  -2  -4  10     3673.06     3810.03     68.85 o 
  -1  -4  10      243.35      312.59     20.57 o 
   0  -4  10      296.92      308.64     18.61 o 
   1  -4  10     8881.40     8419.98    124.04 o 
   2  -4  10     4976.08     4794.25     78.83 o 
   3  -4  10       45.16       48.66     17.04 o 
   4  -4  10        5.69      -51.85     32.86 o 
   5  -4  10      446.82      484.16     54.05 o 
   6  -4  10     2157.35     2186.36     81.20 o 
   7  -4  10        1.24       -5.20     27.87 o 
   8  -4  10      908.94      843.54     71.66 o 
   9  -4  10      877.57      839.28     76.08 o 
  10  -4  10     4401.38     4283.23    160.49 o 
  11  -4  10     3138.97     3176.54    138.68 o 
  12  -4  10        9.78      -68.79    112.29 o 
 -12  -3  10       25.13       27.61     72.42 o 
 -11  -3  10      507.45      595.45    155.62 o 
 -10  -3  10      352.58      390.54     78.86 o 
  -9  -3  10     1070.44     1203.09    106.13 o 
  -8  -3  10      631.23      632.20     45.28 o 
  -7  -3  10      934.01      941.75     41.76 o 
  -6  -3  10     3992.21     4069.92     90.60 o 
  -5  -3  10     4507.52     4632.68    100.13 o 
  -4  -3  10    11029.88    11953.21    170.55 o 
  -3  -3  10    15055.46    14640.86    168.55 o 
  -2  -3  10     1333.24     1224.02     47.38 o 
  -1  -3  10       62.94       43.77     14.80 o 
   0  -3  10     5904.74     5886.28     83.41 o 
   1  -3  10     1873.54     2025.01     54.16 o 
   2  -3  10    10381.57     9312.73    130.63 o 
   3  -3  10    11354.50    11346.46    151.31 o 
   4  -3  10       20.34       13.22     32.13 o 
   5  -3  10       32.65       27.34     35.30 o 
   6  -3  10     2260.02     2201.92     77.21 o 
   7  -3  10     3029.42     2797.63    111.47 o 
   8  -3  10      180.80      198.54     88.60 o 
   9  -3  10      600.31      625.92     65.05 o 
  10  -3  10        4.23        1.85     65.86 o 
  11  -3  10     2436.75     2115.84    116.50 o 
  12  -3  10      228.80      288.75    136.43 o 
 -12  -2  10      162.67      257.22     84.09 o 
 -11  -2  10       11.71       88.56     63.26 o 
 -10  -2  10        6.33      -20.25     56.00 o 
  -9  -2  10     1570.88     1804.27    160.99 o 
  -8  -2  10    10463.41    10329.79    593.68 o 
  -7  -2  10      644.21      683.87     47.39 o 
  -6  -2  10     1718.37     1769.84     54.02 o 
  -5  -2  10     6318.34     6258.25    161.54 o 
  -4  -2  10      880.73      980.74     36.37 o 
  -3  -2  10       87.23      101.93     12.73 o 
  -2  -2  10     2233.88     2173.00     41.00 o 
  -1  -2  10     1364.23     1243.14     33.36 o 
   0  -2  10     4367.89     4250.97     69.24 o 
   1  -2  10      396.01      492.12     19.61 o 
   2  -2  10     8395.49     8147.44    127.27 o 
   3  -2  10     9344.08     9391.49    127.21 o 
   4  -2  10        3.59      -22.23     25.41 o 
   5  -2  10       25.13       37.92     30.52 o 
   6  -2  10     3357.95     3224.56     91.67 o 
   7  -2  10      456.67      423.12     45.01 o 
   8  -2  10      922.54      962.66     71.11 o 
   9  -2  10       65.98       32.44     41.66 o 
  10  -2  10      845.54      831.26     75.03 o 
  11  -2  10      199.98      173.73    120.06 o 
  12  -2  10       51.92       -8.77     79.90 o 
 -12  -1  10     2167.40     2154.00    151.30 o 
 -11  -1  10       16.45       14.02     60.94 o 
 -10  -1  10      344.68      247.24     69.77 o 
  -9  -1  10      223.28      157.81     55.18 o 
  -8  -1  10    11708.48    11623.88    328.32 o 
  -7  -1  10    22666.31    23032.99   1213.99 o 
  -6  -1  10     3196.38     3474.46     93.72 o 
  -5  -1  10    10920.76    10990.47    196.90 o 
  -4  -1  10       45.44       48.79     18.21 o 
  -3  -1  10    22648.42    23487.23    253.98 o 
  -2  -1  10     4325.81     4372.86     66.43 o 
  -1  -1  10     3341.59     3279.64     60.13 o 
   0  -1  10    10483.13    10061.62    120.26 o 
   1  -1  10     5062.51     4934.04    103.04 o 
   2  -1  10     3627.79     3685.85     57.06 o 
   3  -1  10     3095.03     3004.81     50.55 o 
   4  -1  10     1638.97     1597.41     65.80 o 
   5  -1  10     2114.50     2172.31     98.03 o 
   6  -1  10     5185.83     4772.61    160.38 o 
   7  -1  10     5127.96     4917.63    216.96 o 
   8  -1  10       52.87       75.74     41.09 o 
   9  -1  10      428.20      462.61     58.17 o 
  10  -1  10      111.13      115.68     78.42 o 
  11  -1  10     2216.15     2202.06    159.93 o 
  12  -1  10      681.97      742.00    115.35 o 
  13  -1  10      210.27      152.73     94.10 o 
 -12   0  10     2708.87     2354.93    152.58 o 
 -11   0  10      952.01      883.28     97.83 o 
 -10   0  10      275.30      231.47     62.58 o 
  -9   0  10        5.15      -11.22     42.19 o 
  -8   0  10     6062.71     5602.01    194.71 o 
  -7   0  10    18475.85    18483.26    464.72 o 
  -6   0  10    12882.82    13265.66    300.85 o 
  -5   0  10       16.91       24.97     12.53 o 
  -4   0  10     2816.83     2786.01     54.25 o 
  -3   0  10     1249.68     1191.41     30.60 o 
  -2   0  10    12668.69    11653.40    161.13 o 
  -1   0  10    14189.85    13915.64    159.20 o 
   0   0  10     8681.72     8251.75    108.73 o 
   1   0  10     5656.53     5479.74    100.18 o 
   2   0  10     3936.75     3795.16     71.68 o 
   3   0  10     4971.32     4846.06     72.55 o 
   4   0  10      106.60       56.01     12.14 o 
   5   0  10      729.70      731.12     47.08 o 
   6   0  10      599.42      584.64     39.82 o 
   7   0  10     4967.28     4784.33    197.17 o 
   8   0  10     8077.03     8274.89    233.15 o 
   9   0  10      295.61      254.96    104.91 o 
  10   0  10       45.85       30.26     38.79 o 
  11   0  10      324.72      264.42     50.16 o 
  12   0  10     2000.27     1916.33    159.84 o 
  13   0  10      677.67      688.18     83.56 o 
 -12   1  10        3.09       15.90     64.89 o 
 -11   1  10     1543.94     1493.51    185.25 o 
 -10   1  10      576.90      493.37    136.08 o 
  -9   1  10       12.56       -5.59     43.60 o 
  -8   1  10       93.85       46.97     43.48 o 
  -7   1  10     3880.81     3705.89    228.45 o 
  -5   1  10      151.26      194.89     24.11 o 
  -4   1  10     2437.10     2451.69     50.48 o 
  -3   1  10     4901.96     5246.70    104.91 o 
  -2   1  10    15713.58    15267.69    182.52 o 
  -1   1  10    13483.39    12630.90    197.78 o 
   0   1  10     7934.59     7369.00    109.09 o 
   1   1  10     3879.99     3871.75     57.59 o 
   2   1  10      239.38      183.06     11.93 o 
   3   1  10    17042.62    16800.54    363.76 o 
   4   1  10     6373.61     5774.54     90.98 o 
   5   1  10     8994.34     8562.06    344.03 o 
   7   1  10      109.30      148.86     47.53 o 
   8   1  10     4377.23     4401.50    151.27 o 
   9   1  10      503.91      530.00     53.67 o 
  10   1  10     1228.47     1322.71     80.27 o 
  11   1  10      127.01      140.97     48.07 o 
  12   1  10     1720.69     1780.39     98.31 o 
  13   1  10     2593.31     2544.19    256.15 o 
 -12   2  10      719.64      516.56     90.12 o 
 -11   2  10      507.17      557.09     86.81 o 
 -10   2  10        5.15      -48.36     53.20 o 
  -9   2  10      390.14      401.76    105.01 o 
  -8   2  10       27.61       57.43     43.54 o 
  -7   2  10      188.82      131.15     67.68 o 
  -5   2  10     1529.15     1649.46     67.86 o 
  -4   2  10    18821.34    19623.95    276.75 o 
  -3   2  10     3899.88     4069.56     76.86 o 
  -2   2  10     8233.04     8475.82    133.80 o 
  -1   2  10    18313.42    17983.17    354.11 o 
   0   2  10    16432.98    16077.62    181.89 o 
   1   2  10     3498.99     3297.39     48.70 o 
   2   2  10     1764.86     1733.53     40.57 o 
   3   2  10     3910.81     4157.21     75.19 o 
   4   2  10    12031.48    11963.89    174.34 o 
   5   2  10    12075.18    11877.15    230.14 o 
   8   2  10     4660.79     4617.75    132.59 o 
   9   2  10      825.64      896.85     65.70 o 
  10   2  10       30.31       40.85     40.57 o 
  11   2  10     2241.79     2112.47    114.10 o 
  12   2  10        3.22       18.76     53.76 o 
  13   2  10     2905.06     2787.46    242.64 o 
 -11   3  10     2584.87     2734.17    157.60 o 
 -10   3  10      695.07      744.18     88.07 o 
  -9   3  10     1845.80     1947.53    126.20 o 
  -8   3  10     1710.28     1700.18    113.59 o 
  -7   3  10      242.94      308.55     53.26 o 
  -6   3  10     7369.58     7488.19    352.62 o 
  -5   3  10       13.89       63.57     58.20 o 
  -4   3  10     3122.73     3288.55     62.42 o 
  -3   3  10    10974.66    11091.28    153.36 o 
  -2   3  10     1601.45     1591.31     44.26 o 
  -1   3  10     2395.34     2536.91     51.51 o 
   0   3  10      142.23      115.27     11.79 o 
   1   3  10      724.50      887.98     31.90 o 
   2   3  10      665.22      638.68     40.56 o 
   3   3  10     1598.92     1673.53     41.31 o 
   4   3  10     1543.61     1473.89     43.97 o 
   5   3  10    10807.19    10670.19    147.06 o 
   6   3  10     1064.93     1196.73     89.68 o 
   8   3  10      468.76      522.22     51.99 o 
   9   3  10     1536.83     1581.10    137.19 o 
  10   3  10     1163.55     1188.30     88.65 o 
  11   3  10      276.83      271.46     65.10 o 
  12   3  10        2.19        2.62     59.06 o 
  13   3  10       35.44      -15.52     62.07 o 
 -11   4  10      120.80       37.53     62.86 o 
 -10   4  10     3588.82     3149.56    176.83 o 
  -9   4  10     1221.72     1163.73    106.96 o 
  -8   4  10     1328.48     1312.10    175.99 o 
  -7   4  10      104.37       82.44     41.59 o 
  -6   4  10     7130.01     7277.91    223.03 o 
  -5   4  10     4799.75     4840.83    258.46 o 
  -4   4  10       97.92       85.16     17.10 o 
  -3   4  10     9683.28     9625.55    146.68 o 
  -2   4  10      577.53      674.39     32.57 o 
  -1   4  10     9056.07     8495.74    229.16 o 
   0   4  10    13279.83    12404.12    151.89 o 
   1   4  10        9.74       63.87     13.60 o 
   2   4  10    12929.85    11689.89    266.80 o 
   3   4  10    10613.18    10295.30    141.51 o 
   4   4  10      314.88      338.55     24.41 o 
   5   4  10     1024.56      925.64     38.02 o 
   6   4  10      943.44      988.96     68.09 o 
   8   4  10     1013.17      958.32     75.94 o 
   9   4  10     1534.66     1632.34    103.19 o 
  10   4  10      748.72      582.26     72.99 o 
  11   4  10      392.38      351.74     68.56 o 
  12   4  10        4.47       -2.63     58.47 o 
  13   4  10     1177.61     1343.74     90.38 o 
 -11   5  10     1530.53     1374.45    201.22 o 
 -10   5  10      919.35      730.89     90.96 o 
  -9   5  10     2432.33     2243.10    206.93 o 
  -8   5  10      149.96       55.40     47.66 o 
  -7   5  10      253.32      209.61     77.02 o 
  -6   5  10       29.32       27.50     37.38 o 
  -5   5  10    14743.65    14995.19    387.01 o 
  -4   5  10     2356.90     2454.96     76.95 o 
  -3   5  10     4346.59     4208.01     79.85 o 
  -2   5  10    12761.35    12788.12    216.38 o 
  -1   5  10      459.94      417.70     21.56 o 
   0   5  10    41070.88    39516.16    479.33 o 
   1   5  10     7899.96     6983.82    126.72 o 
   2   5  10    26896.39    26151.92    329.98 o 
   3   5  10     9611.46     8787.04    113.29 o 
   4   5  10     1418.64     1560.99     39.57 o 
   5   5  10     2077.87     1843.23     51.21 o 
   6   5  10     1984.99     1976.98     58.28 o 
   7   5  10     2670.82     2543.09     81.80 o 
   8   5  10      119.01      160.36     48.85 o 
   9   5  10     1634.18     1667.83    104.50 o 
  10   5  10      141.29      117.92     56.25 o 
  11   5  10      487.46      345.14     71.42 o 
  12   5  10       90.60       79.45     52.28 o 
  13   5  10        0.93      -35.32     51.87 o 
 -10   6  10     1682.44     1632.47    123.91 o 
  -9   6  10      145.11      101.97     64.50 o 
  -8   6  10      305.09      316.26     66.31 o 
  -7   6  10        4.00       17.39     44.04 o 
  -6   6  10      346.99      406.56     61.41 o 
  -5   6  10      948.66     1050.83    117.96 o 
  -4   6  10     6849.63     7163.01    167.96 o 
  -3   6  10      783.43      835.86     46.28 o 
  -2   6  10      514.83      548.85     38.26 o 
  -1   6  10     3156.69     3216.71     64.91 o 
   0   6  10    16088.05    15815.54    204.46 o 
   1   6  10    25352.16    24503.98    313.78 o 
   2   6  10    15548.40    15192.94    216.19 o 
   3   6  10     7638.08     7811.01    105.85 o 
   4   6  10     1941.61     1797.93     45.70 o 
   5   6  10     3346.45     3229.20    101.37 o 
   6   6  10    10088.04     9793.44    330.04 o 
   7   6  10      478.39      458.95     47.89 o 
   8   6  10     1517.17     1441.46     92.33 o 
   9   6  10      893.26      861.23     83.87 o 
  10   6  10     1603.94     1756.00    183.94 o 
  11   6  10      292.60      252.55     56.69 o 
  12   6  10      255.46      228.13     58.92 o 
  13   6  10      866.03      850.09    106.84 o 
 -10   7  10     1539.02     1374.86    141.17 o 
  -9   7  10     1023.14     1011.39    124.19 o 
  -8   7  10        6.49      110.51     57.33 o 
  -7   7  10      136.02      211.71     64.65 o 
  -6   7  10      879.82     1110.12     93.60 o 
  -5   7  10      153.80      146.19     63.99 o 
  -4   7  10       12.34       -6.04     29.47 o 
  -3   7  10     1443.17     1404.94     55.46 o 
  -2   7  10     1344.04     1418.53     68.31 o 
  -1   7  10       46.76       69.65     19.12 o 
   0   7  10       68.94       44.10     15.66 o 
   1   7  10    15439.58    14822.65    175.32 o 
   2   7  10     7150.83     6625.58    100.32 o 
   3   7  10       30.70       12.15     19.06 o 
   4   7  10       62.54       33.23     17.28 o 
   5   7  10       65.12       75.85     24.49 o 
   6   7  10     6618.71     6684.08    155.66 o 
   7   7  10    14330.02    14146.55    240.88 o 
   8   7  10     3960.86     4052.66     86.67 o 
   9   7  10     2117.80     2357.33    104.80 o 
  10   7  10        3.98       -7.07     45.50 o 
  11   7  10     1391.29     1437.43    120.01 o 
  12   7  10      443.39      390.81    102.18 o 
  13   7  10      457.82      303.07     89.41 o 
  -9   8  10     1624.02     1520.35    148.57 o 
  -8   8  10       47.45       23.31     76.38 o 
  -7   8  10      117.94      126.63     75.14 o 
  -6   8  10       40.44       26.52     66.18 o 
  -5   8  10       22.45      130.64     70.06 o 
  -4   8  10     3000.91     3008.75    107.74 o 
  -3   8  10     5041.96     4947.95    116.76 o 
  -2   8  10      539.39      523.61     41.59 o 
  -1   8  10     1557.56     1691.08     77.83 o 
   0   8  10        1.73       31.31     17.40 o 
   1   8  10      283.17      325.80     24.68 o 
   2   8  10     2959.87     2878.32     83.99 o 
   3   8  10       92.73       77.72     18.62 o 
   4   8  10     3758.24     3653.02     67.18 o 
   5   8  10       49.57       12.41     16.60 o 
   6   8  10     1557.68     1610.37     84.55 o 
   7   8  10     6226.39     6367.21    120.92 o 
   8   8  10     1825.61     1886.92     63.13 o 
   9   8  10     1187.42     1018.07     51.84 o 
  10   8  10     1279.46     1030.45    105.44 o 
  11   8  10       12.35       68.98     96.11 o 
  12   8  10      471.14      399.95     94.92 o 
  13   8  10        6.47      125.20     86.64 o 
  -9   9  10       59.75      109.38     82.70 o 
  -8   9  10     1106.41     1085.61    130.13 o 
  -7   9  10      110.32      117.85     80.15 o 
  -6   9  10      609.96      630.13    104.59 o 
  -5   9  10      251.86      221.90     79.86 o 
  -4   9  10      242.17      206.90     77.99 o 
  -3   9  10     7785.15     7765.59    166.00 o 
  -2   9  10    11315.45    11263.10    202.36 o 
  -1   9  10     6993.25     6807.99    137.49 o 
   0   9  10     2613.43     2648.71     62.23 o 
   1   9  10      917.64      838.41     32.81 o 
   2   9  10      281.24      280.35     34.71 o 
   3   9  10     1001.33     1012.26     37.40 o 
   4   9  10     3317.70     3287.83     63.81 o 
   5   9  10     1580.34     1590.38     44.45 o 
   6   9  10      976.70      880.21     52.65 o 
   7   9  10      427.62      459.30     43.37 o 
   8   9  10      252.43      194.17     45.55 o 
   9   9  10     1647.11     1617.80     67.67 o 
  10   9  10        7.27       19.42     46.69 o 
  11   9  10       90.98      202.15     84.81 o 
  12   9  10        6.50       62.31    103.84 o 
  -8  10  10      107.04       16.08     82.21 o 
  -7  10  10     1332.84     1510.34    155.65 o 
  -6  10  10      176.15      219.52     88.86 o 
  -5  10  10      415.30      463.62     97.04 o 
  -4  10  10     1066.66     1207.75    131.00 o 
  -3  10  10     3479.75     3347.44     86.89 o 
  -2  10  10     5317.55     5449.56    121.31 o 
  -1  10  10     2100.92     2145.06     71.45 o 
   0  10  10     1844.43     1811.49     63.93 o 
   1  10  10     1301.28     1249.71     49.83 o 
   2  10  10     8248.48     8490.23    121.89 o 
   3  10  10     3191.87     3239.06     68.22 o 
   4  10  10     4799.39     5145.01     91.82 o 
   5  10  10     8925.83     8978.81    137.17 o 
   6  10  10      236.29      219.63     39.50 o 
   7  10  10      538.08      458.54     63.55 o 
   8  10  10        2.87      -51.43     34.76 o 
   9  10  10     4324.46     4288.80    111.68 o 
  10  10  10     4768.97     4961.34    192.14 o 
  11  10  10      860.78      870.49     79.03 o 
  12  10  10       69.85      265.94     93.30 o 
  -7  11  10        5.61      -19.76     94.38 o 
  -6  11  10      486.25      496.50     89.35 o 
  -5  11  10       13.68       77.36     61.68 o 
  -4  11  10     1549.12     1777.54    127.56 o 
  -3  11  10        8.19      -17.69     60.16 o 
  -2  11  10     2652.79     2547.85     80.00 o 
  -1  11  10      826.22      769.09     51.44 o 
   0  11  10      453.41      494.69     59.95 o 
   1  11  10       14.35      -27.28     29.62 o 
   2  11  10     2014.03     2011.68     52.58 o 
   3  11  10     9467.11     9598.28    231.34 o 
   4  11  10     4106.04     4330.58     84.88 o 
   5  11  10     8058.85     8460.10    134.59 o 
   6  11  10     5302.96     5471.08    131.35 o 
   7  11  10     1315.39     1459.44     90.68 o 
   8  11  10     2817.93     2980.66    102.19 o 
   9  11  10     2872.94     2862.57     94.65 o 
  10  11  10     2991.09     3275.57    100.60 o 
  11  11  10     3218.37     3108.92    270.84 o 
  -6  12  10       14.29      211.36     79.21 o 
  -5  12  10      223.58      185.66     75.47 o 
  -4  12  10       67.32      191.54     70.61 o 
  -3  12  10     1519.23     1719.55     88.46 o 
  -2  12  10       14.34      -43.37     30.77 o 
  -1  12  10     1082.84     1088.49     60.62 o 
   0  12  10      429.32      490.37     54.67 o 
   1  12  10       37.26       96.89     31.54 o 
   2  12  10       20.51       28.23     30.08 o 
   3  12  10     3259.86     3255.13     73.95 o 
   4  12  10     2248.09     2285.78     63.12 o 
   5  12  10     1720.00     1763.34     66.37 o 
   6  12  10     3988.28     4097.94    141.21 o 
   7  12  10        3.23       88.94     45.32 o 
   8  12  10     2507.57     2763.88     97.28 o 
   9  12  10     2842.13     2853.23    103.70 o 
  10  12  10      981.57      929.24     65.33 o 
  11  12  10     5122.15     5556.77    197.48 o 
  -5  13  10       66.83      246.94     79.51 o 
  -4  13  10     1041.14     1190.25    116.31 o 
  -3  13  10       62.91      204.42     54.34 o 
  -2  13  10      754.72      774.01     54.98 o 
  -1  13  10      211.66      158.58     39.73 o 
   0  13  10       39.01       36.02     54.16 o 
   1  13  10     2107.34     2292.85    154.45 o 
   2  13  10      105.78      201.56     58.13 o 
   3  13  10      286.47      225.42     38.47 o 
   4  13  10     1122.41      992.98     48.47 o 
   5  13  10       52.28       23.09     30.10 o 
   6  13  10        7.60      -38.15     44.05 o 
   7  13  10      265.13      244.58     82.87 o 
   8  13  10     1094.50     1081.88     82.82 o 
   9  13  10     1918.04     2034.65     99.50 o 
  10  13  10      202.12      108.22     50.26 o 
  -4  14  10       51.41       -4.67     52.57 o 
  -3  14  10      795.60      797.26    110.06 o 
  -2  14  10      225.43      235.87     50.88 o 
  -1  14  10     1189.67     1201.67     69.69 o 
   0  14  10      103.81      136.90     42.66 o 
   1  14  10     1489.89     1424.35     83.58 o 
   2  14  10     2855.11     3075.89    184.05 o 
   3  14  10      152.88      156.88     39.92 o 
   4  14  10      794.11      809.63     68.19 o 
   5  14  10      140.76       46.45     32.66 o 
   6  14  10     2509.92     2594.56    112.58 o 
   7  14  10     2944.70     3157.57    121.44 o 
   8  14  10      366.19      263.13     69.16 o 
   9  14  10      952.14     1025.33     81.68 o 
  -2  15  10       89.23       14.90     40.13 o 
  -1  15  10      957.39      795.70     63.61 o 
   0  15  10      905.20      865.80     65.10 o 
   1  15  10      602.31      598.86     65.58 o 
   2  15  10     1982.62     2070.49    102.20 o 
   3  15  10     2117.59     2365.70     95.45 o 
   4  15  10      957.96      910.76     61.56 o 
   5  15  10     2053.81     2136.94     78.03 o 
   6  15  10     3492.27     3676.83    118.15 o 
   7  15  10     3629.19     3994.98    140.10 o 
   2  16  10      180.56      136.77     55.03 o 
   3  16  10     2422.29     2314.48    110.76 o 
   4  16  10        6.83      -43.90     50.22 o 
  -2 -14  11        4.67        2.44     49.76 o 
  -1 -14  11     1903.63     1813.84     97.60 o 
  -6 -13  11      842.07      709.42     62.32 o 
  -5 -13  11     2758.09     2791.91    122.50 o 
  -4 -13  11     2376.71     2289.30     91.86 o 
  -3 -13  11     3978.72     4111.64    126.61 o 
  -2 -13  11      241.20      185.87     50.61 o 
  -1 -13  11       18.24     -111.02     65.17 o 
   0 -13  11      261.10      266.82     46.70 o 
   1 -13  11      837.49      780.67     58.65 o 
   2 -13  11     3167.99     3014.68     88.18 o 
   3 -13  11      177.54       85.80     51.02 o 
  -7 -12  11     1746.55     1730.38     89.73 o 
  -6 -12  11      468.16      394.54     50.80 o 
  -5 -12  11     4006.54     4090.20    109.52 o 
  -4 -12  11     4953.69     5030.19    123.80 o 
  -3 -12  11     3433.35     3410.47    124.36 o 
  -2 -12  11     5158.35     5269.71    138.28 o 
  -1 -12  11      181.96      148.01     45.66 o 
   0 -12  11      540.21      602.84     62.87 o 
   1 -12  11     1906.51     1914.35    103.61 o 
   2 -12  11     7327.08     7328.49    145.29 o 
   3 -12  11     5242.87     5308.51    209.05 o 
   4 -12  11       15.87       25.07     58.95 o 
   5 -12  11       94.00       31.43     60.03 o 
  -8 -11  11       36.70       83.15     46.50 o 
  -7 -11  11       14.22       56.98     37.44 o 
  -6 -11  11      392.42      344.20     50.96 o 
  -5 -11  11      969.49     1031.63     53.87 o 
  -4 -11  11     4031.81     3939.33     90.69 o 
  -3 -11  11     1568.40     1704.76     74.63 o 
  -2 -11  11     3294.78     3205.71    102.11 o 
  -1 -11  11     2453.59     2328.76     79.70 o 
   0 -11  11      289.56      254.06     42.79 o 
   1 -11  11     1988.79     1893.70    108.87 o 
   2 -11  11     3719.98     4084.01    100.22 o 
   3 -11  11     5200.38     5308.86    137.10 o 
   4 -11  11      712.83      749.42     94.68 o 
   5 -11  11      495.73      473.00     72.45 o 
   6 -11  11       30.00       26.18     56.71 o 
  -9 -10  11       11.68      -30.23     41.81 o 
  -8 -10  11       62.91       53.64     43.06 o 
  -7 -10  11      175.89      197.41     47.42 o 
  -6 -10  11      341.21      353.83     42.48 o 
  -5 -10  11     2002.68     2163.67     67.37 o 
  -4 -10  11      123.14      166.49     31.19 o 
  -3 -10  11      352.19      239.53     51.22 o 
  -2 -10  11       11.60      -17.51     29.09 o 
  -1 -10  11      152.34      147.29     34.65 o 
   0 -10  11      724.41      666.80     49.03 o 
   1 -10  11     3711.45     3545.24     91.55 o 
   2 -10  11     1737.15     1827.46     66.38 o 
   3 -10  11     2686.80     2661.33     90.31 o 
   4 -10  11     2206.83     2163.20    108.64 o 
   5 -10  11       47.43       87.24     52.60 o 
   6 -10  11      719.62      715.70     78.50 o 
   7 -10  11      616.18      523.00     72.64 o 
 -10  -9  11      216.68      180.10     43.88 o 
  -9  -9  11      241.39      261.49     45.04 o 
  -8  -9  11       68.91       56.16     38.56 o 
  -7  -9  11     1265.46     1221.06     65.59 o 
  -6  -9  11     2014.34     1985.74     84.25 o 
  -5  -9  11     1386.03     1337.36     49.03 o 
  -4  -9  11      852.68      893.92     45.41 o 
  -3  -9  11       25.50      -15.13     22.58 o 
  -2  -9  11     4513.78     4669.16     85.43 o 
  -1  -9  11     2702.70     2701.52     77.93 o 
   0  -9  11     2993.31     2923.70     79.68 o 
   1  -9  11      869.35      769.50     46.45 o 
   2  -9  11     1086.17     1079.13     51.69 o 
   3  -9  11      255.33      299.39     65.16 o 
   4  -9  11      909.79      889.88     73.99 o 
   5  -9  11     1120.71     1020.76     79.89 o 
   6  -9  11      928.01      908.84     78.55 o 
   7  -9  11      926.18      818.52     87.26 o 
   8  -9  11      427.99      349.25     82.14 o 
 -10  -8  11      314.60      287.12     42.91 o 
  -9  -8  11       36.94      -13.97     33.91 o 
  -8  -8  11      294.78      267.63     41.68 o 
  -7  -8  11      712.62      648.99     49.83 o 
  -6  -8  11     5151.45     5227.25    117.61 o 
  -5  -8  11      995.81      906.92     39.05 o 
  -4  -8  11     2635.58     2514.47     65.07 o 
  -3  -8  11      210.18      209.35     26.58 o 
  -2  -8  11     1039.83     1091.70     53.09 o 
  -1  -8  11    13371.63    13464.72    178.68 o 
   0  -8  11     3386.61     3456.41     84.97 o 
   1  -8  11      705.09      752.03     43.22 o 
   2  -8  11      112.12       94.38     26.24 o 
   3  -8  11      425.86      434.83     32.83 o 
   4  -8  11     5660.84     5497.46    157.35 o 
   5  -8  11      176.37      300.47     51.59 o 
   6  -8  11      269.67      212.56     50.19 o 
   7  -8  11      109.93      134.26     47.34 o 
   8  -8  11       46.30      -27.44     59.14 o 
   9  -8  11       31.44      -12.96     62.54 o 
 -11  -7  11      359.46      270.89     63.83 o 
 -10  -7  11     3675.13     3735.19    137.72 o 
  -9  -7  11     3497.71     3642.32     96.17 o 
  -8  -7  11       68.57      103.41     33.89 o 
  -7  -7  11       38.33      -21.60     28.93 o 
  -6  -7  11      730.87      802.17     49.09 o 
  -5  -7  11      762.76      907.53     38.07 o 
  -4  -7  11       41.02       61.70     19.04 o 
  -3  -7  11     1248.53     1280.73     47.18 o 
  -2  -7  11     1529.68     1526.81     45.44 o 
  -1  -7  11     1069.45     1213.13     51.94 o 
   0  -7  11    20192.45    20086.42    274.30 o 
   1  -7  11       50.51       61.02     28.37 o 
   2  -7  11     1500.28     1691.57     54.82 o 
   3  -7  11      511.74      683.69     35.52 o 
   4  -7  11    14214.06    14461.94    308.60 o 
   5  -7  11     9608.09     9526.53    295.84 o 
   6  -7  11     1849.43     1770.51     88.40 o 
   7  -7  11      821.31      989.62     72.16 o 
   8  -7  11      260.63      269.63     66.76 o 
   9  -7  11     2455.53     2267.90    134.58 o 
  10  -7  11      194.87      242.80     90.31 o 
 -11  -6  11       55.00       20.97     84.74 o 
 -10  -6  11      243.20      192.99     55.71 o 
  -9  -6  11     4614.59     4694.17    106.68 o 
  -8  -6  11     4194.62     4313.38    125.75 o 
  -7  -6  11      933.97      895.25     61.35 o 
  -6  -6  11      340.12      340.55     34.88 o 
  -5  -6  11      268.45      284.61     29.79 o 
  -4  -6  11     1069.16     1127.79     37.34 o 
  -3  -6  11       28.81       22.59     17.40 o 
  -2  -6  11     2227.58     2239.29     56.78 o 
  -1  -6  11      323.63      377.89     27.71 o 
   0  -6  11     9843.30     9828.78    148.92 o 
   1  -6  11     5682.90     5609.62    118.87 o 
   2  -6  11     2541.86     2428.22     81.14 o 
   3  -6  11     2464.13     2391.89     94.12 o 
   4  -6  11     5395.31     5505.19    147.21 o 
   5  -6  11    26230.36    25854.18    500.79 o 
   6  -6  11     8532.13     8394.72    200.71 o 
   7  -6  11      666.06      673.75     60.07 o 
   8  -6  11        1.18      -14.55     67.88 o 
   9  -6  11      806.26      991.69    171.53 o 
  10  -6  11     2437.55     2650.23    260.24 o 
 -11  -5  11      520.04      521.40     98.32 o 
 -10  -5  11        3.94      -91.27     65.84 o 
  -9  -5  11      500.43      580.46     60.80 o 
  -8  -5  11     4805.01     5085.15    107.95 o 
  -7  -5  11       65.85       59.43     25.59 o 
  -6  -5  11       42.24       31.13     22.61 o 
  -5  -5  11      759.78      901.44     42.07 o 
  -4  -5  11       34.11       86.45     17.59 o 
  -3  -5  11      773.15      815.61     38.01 o 
  -2  -5  11     1946.20     1939.67     46.14 o 
  -1  -5  11      273.33      204.80     19.93 o 
   0  -5  11      733.36      720.02     28.21 o 
   1  -5  11     2244.25     2295.99     71.50 o 
   2  -5  11      802.40      824.30     53.33 o 
   3  -5  11     7801.54     7423.81    127.54 o 
   4  -5  11      880.28      878.50     65.08 o 
   5  -5  11     4938.98     4995.26    134.45 o 
   6  -5  11     6467.72     6523.12    163.07 o 
   7  -5  11     3715.78     3508.81    111.88 o 
   8  -5  11      651.73      691.23     75.05 o 
   9  -5  11      649.08      550.90     75.70 o 
  10  -5  11     3779.60     3681.92    157.71 o 
  11  -5  11     3107.89     3082.70    145.55 o 
 -12  -4  11       73.33       -1.34     76.26 o 
 -11  -4  11     1267.72     1378.03    182.55 o 
 -10  -4  11      268.20      199.96     80.90 o 
  -9  -4  11     2297.06     2434.31     99.91 o 
  -8  -4  11      315.91      296.98     32.05 o 
  -7  -4  11     3525.66     3662.70     84.91 o 
  -6  -4  11      597.63      633.30     44.22 o 
  -5  -4  11       11.28       15.30     18.82 o 
  -4  -4  11     2305.00     2471.43     53.83 o 
  -3  -4  11        9.19       17.62     16.68 o 
  -2  -4  11      447.32      460.17     26.23 o 
  -1  -4  11      749.46      764.24     31.09 o 
   0  -4  11     5644.53     5656.41     83.57 o 
   1  -4  11     1822.16     1922.65     47.86 o 
   2  -4  11      105.43       79.04     18.35 o 
   3  -4  11     1070.33     1164.06     39.49 o 
   4  -4  11     1914.84     1950.57    115.53 o 
   5  -4  11      495.93      555.60     71.00 o 
   6  -4  11       22.54       40.41     30.07 o 
   7  -4  11     1137.70     1325.65     69.24 o 
   8  -4  11      503.96      468.75     99.52 o 
   9  -4  11     3893.61     3561.50    145.38 o 
  10  -4  11     2477.93     2496.36    274.95 o 
  11  -4  11     2771.27     2505.84    134.14 o 
 -12  -3  11     3857.51     3721.19    383.27 o 
 -11  -3  11     2171.88     2053.96    153.51 o 
 -10  -3  11     2793.03     2838.33    160.45 o 
  -9  -3  11      277.14      258.69     68.26 o 
  -8  -3  11     3723.83     3866.43    141.87 o 
  -7  -3  11     2085.21     2070.43     59.99 o 
  -6  -3  11       15.79       38.09     20.20 o 
  -5  -3  11     1640.59     1636.68     59.39 o 
  -4  -3  11     1961.82     1999.36     52.50 o 
  -3  -3  11     4236.09     4109.73     64.90 o 
  -2  -3  11     1724.78     1807.75     60.83 o 
  -1  -3  11     2024.63     2019.19     48.22 o 
   0  -3  11     5613.41     5575.86     81.95 o 
   1  -3  11    23344.01    23053.15    297.97 o 
   2  -3  11    10936.03    11296.59    172.46 o 
   3  -3  11     4369.28     4442.58     71.65 o 
   4  -3  11     2697.31     2581.70    126.51 o 
   5  -3  11     1446.95     1486.51     94.94 o 
   6  -3  11     7645.86     7437.51    245.60 o 
   7  -3  11      464.01      567.70    112.72 o 
   8  -3  11        1.90       37.49     40.01 o 
   9  -3  11     5935.90     5751.29    188.44 o 
  10  -3  11     2543.27     2477.79    122.99 o 
  11  -3  11       21.61       27.61     58.23 o 
  12  -3  11      537.34      609.65     81.47 o 
 -12  -2  11     8149.06     7617.81    367.55 o 
 -11  -2  11     3918.07     3827.85    197.78 o 
 -10  -2  11     7147.10     7055.69    251.15 o 
  -9  -2  11     2229.65     2243.19    292.48 o 
  -8  -2  11     3298.41     3406.41    154.77 o 
  -7  -2  11     5129.33     5307.87    111.15 o 
  -6  -2  11     2332.52     2450.13     65.69 o 
  -5  -2  11      807.30      934.26     45.19 o 
  -4  -2  11      249.85      293.99     22.94 o 
  -3  -2  11     4280.90     4128.13     71.59 o 
  -2  -2  11     6948.30     7015.90     92.69 o 
  -1  -2  11     1502.49     1451.26     40.47 o 
   0  -2  11     3003.84     2918.04     48.99 o 
   1  -2  11     9762.11     9662.93    137.31 o 
   2  -2  11    12768.91    11443.76    172.07 o 
   3  -2  11     5537.29     5320.44     81.01 o 
   4  -2  11      818.21      800.73     55.52 o 
   5  -2  11      250.68      338.45     46.22 o 
   6  -2  11     2466.38     2342.11     86.33 o 
   7  -2  11    15036.59    15475.77    655.82 o 
   8  -2  11      807.29      898.02     73.60 o 
   9  -2  11     2708.06     2637.08    120.12 o 
  10  -2  11     1418.54     1545.39    102.97 o 
  11  -2  11      749.06      841.89    165.81 o 
  12  -2  11     1787.70     1840.46    153.71 o 
 -12  -1  11     4262.39     4304.44    214.50 o 
 -11  -1  11     4652.57     4126.18    190.41 o 
 -10  -1  11      452.34      457.05     80.15 o 
  -9  -1  11     1582.60     1701.47    121.36 o 
  -8  -1  11      711.34      721.63    117.88 o 
  -7  -1  11     7191.45     7015.51    163.28 o 
  -6  -1  11     3981.04     3868.07     98.88 o 
  -5  -1  11      327.11      362.41     31.72 o 
  -4  -1  11     1989.44     2016.35     73.10 o 
  -3  -1  11     1467.20     1569.37     41.46 o 
  -2  -1  11    14563.43    13848.64    171.77 o 
  -1  -1  11     4573.64     4595.42    151.64 o 
   0  -1  11       23.22       27.05     12.43 o 
   1  -1  11        7.56        9.40      8.97 o 
   2  -1  11     6835.85     6533.77     98.91 o 
   3  -1  11    10888.25    10544.74    215.51 o 
   4  -1  11      518.40      513.27     25.61 o 
   5  -1  11     1628.40     1728.72     84.60 o 
   6  -1  11     2253.66     2125.87    100.25 o 
   7  -1  11    23660.51    24417.28    572.20 o 
   8  -1  11     3693.91     3681.23    140.61 o 
   9  -1  11     1164.83     1122.64     84.95 o 
  10  -1  11      401.35      419.93     81.98 o 
  11  -1  11        6.91       23.51     48.00 o 
  12  -1  11     4588.16     4323.22    212.69 o 
  13  -1  11     3162.22     3219.94    248.59 o 
 -12   0  11        4.53       46.83     67.47 o 
 -11   0  11      299.12      229.62    121.44 o 
 -10   0  11       45.63       43.22     57.42 o 
  -9   0  11       11.20      -32.46     50.04 o 
  -8   0  11     1156.36     1214.42    157.85 o 
  -7   0  11      411.42      470.24     66.31 o 
  -6   0  11    14724.34    14636.49    267.92 o 
  -5   0  11     1185.67     1133.88     45.08 o 
  -4   0  11     8480.73     8589.86    138.33 o 
  -3   0  11     8200.15     7679.76    114.89 o 
  -2   0  11      976.37     1092.12     30.08 o 
  -1   0  11    11119.03    11092.57    140.39 o 
   0   0  11       17.05       23.09     10.91 o 
   1   0  11     4155.70     4510.54     66.65 o 
   2   0  11     1659.11     1519.24     37.40 o 
   3   0  11     4851.81     4644.71     67.72 o 
   4   0  11      119.29      112.62     11.39 o 
   5   0  11     4193.51     4130.90    120.26 o 
   7   0  11    11291.23    11233.08    388.56 o 
   8   0  11    13966.85    14450.75    366.65 o 
   9   0  11     1943.00     1874.54    368.08 o 
  10   0  11        7.50        5.67     39.28 o 
  11   0  11        3.57      -10.21     43.27 o 
  12   0  11     1746.06     1990.62    103.31 o 
  13   0  11     7905.29     8140.81    302.64 o 
 -12   1  11        4.04      -11.58     67.47 o 
 -11   1  11     1845.44     1795.74    138.57 o 
 -10   1  11      845.54      834.60    111.09 o 
  -9   1  11     2312.44     2212.41    133.18 o 
  -8   1  11     2017.80     1885.05    117.51 o 
  -7   1  11        5.61        8.69     43.19 o 
  -6   1  11     1056.03      961.83     52.98 o 
  -5   1  11     2948.17     2967.37    104.43 o 
  -4   1  11      449.36      523.35     25.59 o 
  -3   1  11     6383.53     6735.32    114.49 o 
  -2   1  11    12053.22    12214.17    167.38 o 
  -1   1  11      349.74      358.23     17.77 o 
   0   1  11     2285.89     2145.05     47.39 o 
   1   1  11      514.78      652.86     27.13 o 
   2   1  11     1920.77     1780.77     35.72 o 
   3   1  11     1048.16     1078.59     59.72 o 
   4   1  11        6.22       16.46     17.16 o 
   5   1  11     1789.24     2012.96    147.34 o 
   8   1  11     1521.19     1422.30     90.63 o 
   9   1  11      832.86      782.99     63.99 o 
  10   1  11      499.80      537.87     58.36 o 
  11   1  11      560.14      600.95     64.84 o 
  12   1  11      179.37      166.77     54.12 o 
  13   1  11     2861.57     2812.60    124.32 o 
 -11   2  11     3746.40     3744.17    225.07 o 
 -10   2  11     4268.54     3965.05    178.33 o 
  -9   2  11     3323.05     3340.61    156.15 o 
  -8   2  11     3614.49     3829.89    159.41 o 
  -7   2  11      945.46      853.67    127.91 o 
  -6   2  11     1056.67     1116.11    182.44 o 
  -5   2  11       11.83       11.67     16.19 o 
  -4   2  11     1184.36     1264.57     37.85 o 
  -3   2  11     1105.27      936.30     41.82 o 
  -2   2  11     4788.53     4927.66     89.97 o 
  -1   2  11     5989.86     6006.99     83.13 o 
   0   2  11      705.81      661.12     23.76 o 
   1   2  11       22.03        3.82      9.58 o 
   2   2  11      247.65      257.09     17.28 o 
   3   2  11     9414.90     8939.01    139.36 o 
   4   2  11     8404.69     8310.54    119.12 o 
   5   2  11     2520.10     2787.61     55.06 o 
   6   2  11     2230.20     2710.08    177.76 o 
   8   2  11      775.13      696.27     57.94 o 
   9   2  11     3604.20     3441.86    135.11 o 
  10   2  11     1150.52     1176.88     79.86 o 
  11   2  11     5073.16     5465.45    162.46 o 
  12   2  11      432.34      270.72     68.17 o 
  13   2  11       75.92      129.96     68.14 o 
 -11   3  11     2064.32     2049.67    143.77 o 
 -10   3  11    11256.92    11376.74    410.06 o 
  -9   3  11     8333.77     8175.89    277.74 o 
  -8   3  11     1775.05     1916.25    121.40 o 
  -7   3  11     3329.47     3377.59    145.63 o 
  -6   3  11     4238.68     4374.53    246.59 o 
  -5   3  11     3713.73     3821.39    101.06 o 
  -4   3  11     5789.31     5894.55    101.03 o 
  -3   3  11     7648.05     7683.63    126.97 o 
  -2   3  11     6760.69     6729.43    114.08 o 
  -1   3  11    13967.42    13865.64    167.39 o 
   0   3  11      596.71      600.95     23.20 o 
   1   3  11      809.73      777.86     24.59 o 
   2   3  11      254.67      228.16     15.77 o 
   3   3  11      295.18      404.81     23.74 o 
   4   3  11    11910.16    11742.67    180.19 o 
   5   3  11    14431.32    14525.47    181.04 o 
   6   3  11      160.88      177.59     32.03 o 
   8   3  11     2698.62     2787.37    101.26 o 
   9   3  11     3989.57     4278.40    134.17 o 
  10   3  11     5639.02     5621.74    162.15 o 
  11   3  11     3058.10     3067.99    141.15 o 
  12   3  11     4743.61     4838.25    268.94 o 
  13   3  11       64.20      -73.81     64.78 o 
 -11   4  11        2.14       24.95     63.44 o 
 -10   4  11     5917.46     5871.60    220.47 o 
  -9   4  11    10169.11     9866.13    444.30 o 
  -8   4  11      967.60     1048.19     94.92 o 
  -7   4  11     1080.20      929.25     83.35 o 
  -6   4  11        7.75      -16.19     37.61 o 
  -5   4  11     3254.36     3157.80    220.73 o 
  -4   4  11     8336.53     8714.04    156.24 o 
  -3   4  11    10977.86    10917.69    170.82 o 
  -2   4  11    10867.86    10552.60    151.30 o 
  -1   4  11       39.82       36.70     21.76 o 
   0   4  11     1105.32     1047.51     28.17 o 
   1   4  11      481.64      493.05     29.94 o 
   2   4  11       12.08       -3.35     11.90 o 
   3   4  11      248.84      169.33     12.72 o 
   4   4  11     2574.28     2525.97     55.04 o 
   5   4  11    31786.06    31899.66    404.54 o 
   6   4  11     2313.14     2162.65     55.66 o 
   7   4  11       40.85       39.58     26.01 o 
   8   4  11      688.67      670.59     69.40 o 
   9   4  11     6607.88     6837.30    213.63 o 
  10   4  11     8945.85     9204.33    269.61 o 
  11   4  11     4288.01     4083.87    167.29 o 
  12   4  11     2082.92     2260.02    158.43 o 
  13   4  11       55.25       40.09     77.17 o 
 -11   5  11        4.03      -21.94     98.86 o 
 -10   5  11      291.35      226.28     70.50 o 
  -9   5  11     3461.56     3338.06    258.75 o 
  -8   5  11     1308.02     1287.80    103.69 o 
  -7   5  11      287.65      277.58     67.63 o 
  -6   5  11      259.42      200.39     51.09 o 
  -5   5  11       99.71      107.34     47.18 o 
  -4   5  11     2596.71     2488.97     71.17 o 
  -3   5  11     6650.93     7054.97    134.28 o 
  -2   5  11     4554.51     4658.65    100.64 o 
  -1   5  11      649.40      570.87     25.85 o 
   0   5  11        6.46       56.93     13.34 o 
   1   5  11     7741.04     7356.75    158.19 o 
   2   5  11       79.22       83.33     14.68 o 
   3   5  11      167.36      186.64     23.22 o 
   4   5  11     1866.63     1698.93     41.64 o 
   5   5  11     4961.71     4784.20    102.44 o 
   6   5  11     4905.64     4866.09    102.02 o 
   7   5  11     1701.42     1529.41     57.87 o 
   8   5  11      106.61      103.09     49.38 o 
   9   5  11       79.16      149.35     54.37 o 
  10   5  11     7229.06     6975.10    223.79 o 
  11   5  11     2083.02     1996.64    128.84 o 
  12   5  11      658.58      452.56     80.15 o 
  13   5  11      194.78      248.98     62.16 o 
 -10   6  11      404.77      420.27     81.62 o 
  -9   6  11     1326.94     1175.84    162.82 o 
  -8   6  11       10.64       18.75     49.86 o 
  -7   6  11     2507.29     2503.23    307.85 o 
  -6   6  11     2092.43     2174.47    118.65 o 
  -5   6  11     1026.49     1012.42     89.43 o 
  -4   6  11      897.53      929.40     66.84 o 
  -3   6  11     4110.26     4386.85     96.72 o 
  -2   6  11       39.24        4.66     23.64 o 
  -1   6  11        3.32       -7.76     15.43 o 
   0   6  11      264.91      273.57     21.01 o 
   1   6  11     1510.07     1465.27     46.83 o 
   2   6  11      480.50      482.14     26.86 o 
   3   6  11     1349.75     1340.02     36.59 o 
   4   6  11     7677.23     7505.57    101.98 o 
   5   6  11    10886.82     9714.39    275.86 o 
   6   6  11       38.50       78.45     37.52 o 
   7   6  11      142.89      120.50     27.94 o 
   8   6  11     2050.84     2076.25    109.33 o 
   9   6  11       75.29       49.03     63.47 o 
  10   6  11      505.92      461.53     99.37 o 
  11   6  11     2587.30     2770.09    218.01 o 
  12   6  11      102.29       48.57     54.95 o 
  13   6  11       13.86      -20.62     73.12 o 
 -10   7  11       99.50      133.06     82.18 o 
  -9   7  11     2928.06     3030.88    264.45 o 
  -8   7  11     3565.17     3613.98    266.46 o 
  -7   7  11     4237.18     4268.93    374.63 o 
  -6   7  11     7411.80     7495.67    521.68 o 
  -5   7  11     6840.26     7324.79    233.30 o 
  -4   7  11      104.66       93.11     34.50 o 
  -3   7  11     1263.84     1135.92     54.51 o 
  -2   7  11       22.07       -7.36     30.11 o 
  -1   7  11     7645.35     7612.08    143.57 o 
   0   7  11      541.59      526.71     27.74 o 
   1   7  11     1608.47     1699.87     54.95 o 
   2   7  11       23.72       58.49     16.01 o 
   3   7  11     1628.29     1761.30     45.54 o 
   4   7  11      154.19      163.36     20.81 o 
   5   7  11     9144.93     8983.12    149.98 o 
   6   7  11     5873.29     5639.32    177.45 o 
   7   7  11      404.23      491.63     39.86 o 
   8   7  11     2286.01     2378.58     71.04 o 
   9   7  11      843.67      829.74     62.48 o 
  10   7  11      132.93      124.53     52.61 o 
  11   7  11        0.48      -63.21     51.18 o 
  12   7  11       81.74        4.51     73.67 o 
  13   7  11      949.04      952.66    119.74 o 
  -9   8  11       64.36      101.18     80.41 o 
  -8   8  11     3797.78     4219.43    230.33 o 
  -7   8  11     1077.03     1168.10    132.63 o 
  -6   8  11     3284.19     3662.99    211.19 o 
  -5   8  11     6084.40     6096.62    278.92 o 
  -4   8  11     1318.01     1419.87    100.59 o 
  -3   8  11     4554.64     4616.59    113.40 o 
  -2   8  11     7045.86     7036.96    156.09 o 
  -1   8  11     1820.11     1941.25     85.28 o 
   0   8  11     5581.13     5590.32     95.19 o 
   1   8  11      667.72      760.67     33.64 o 
   2   8  11     2318.39     2415.13     57.05 o 
   3   8  11      388.66      415.38     26.90 o 
   4   8  11     1767.94     1833.88     63.74 o 
   5   8  11      139.23      133.78     23.18 o 
   6   8  11     2966.72     3062.72     78.85 o 
   7   8  11      903.71      960.57     49.36 o 
   8   8  11      394.96      417.61     37.66 o 
   9   8  11     4901.70     4857.40    133.44 o 
  10   8  11        0.02       -6.40     52.78 o 
  11   8  11     3021.86     3671.51    178.37 o 
  12   8  11      911.94      862.97    113.08 o 
  -8   9  11      685.14      579.18    112.72 o 
  -7   9  11     3341.31     3298.44    206.65 o 
  -6   9  11      727.18      766.54    115.53 o 
  -5   9  11      768.96      745.59    112.09 o 
  -4   9  11      229.51      259.67     71.54 o 
  -3   9  11     4588.59     4440.31    113.34 o 
  -2   9  11     3020.92     3295.05    102.63 o 
  -1   9  11     3980.14     4018.06     97.71 o 
   0   9  11     8809.49     9173.95    141.51 o 
   1   9  11     7043.63     6965.60    102.34 o 
   2   9  11     1370.86     1320.87     51.37 o 
   3   9  11     1083.22     1105.46     39.16 o 
   4   9  11      874.84      872.38     35.36 o 
   5   9  11     1814.71     1832.52     47.51 o 
   6   9  11       21.19       19.99     28.14 o 
   7   9  11     1773.61     1898.83    130.89 o 
   8   9  11      834.43      732.18     52.05 o 
   9   9  11      328.15      239.57     39.08 o 
  10   9  11      117.42      149.66     52.37 o 
  11   9  11     2169.23     2235.33    172.24 o 
  12   9  11     4385.37     5096.07    310.53 o 
  -8  10  11       15.72       76.61     83.46 o 
  -7  10  11     1677.28     1804.13    170.73 o 
  -6  10  11      384.85      370.78    103.71 o 
  -5  10  11      100.43        1.54     76.06 o 
  -4  10  11      818.85      780.49     69.47 o 
  -3  10  11      519.37      480.64     45.03 o 
  -2  10  11     7118.24     7466.38    151.97 o 
  -1  10  11     5993.82     5917.04    129.58 o 
   0  10  11     1281.30     1229.10     58.85 o 
   1  10  11     9122.38     8949.04    125.75 o 
   2  10  11     1720.74     1806.72     64.19 o 
   3  10  11      848.03      906.68     40.11 o 
   4  10  11     2197.18     2118.51     56.37 o 
   5  10  11      784.50      814.44     54.68 o 
   6  10  11     2908.69     3001.99     91.46 o 
   7  10  11        6.45      -36.95     33.93 o 
   8  10  11     2730.43     2560.78     86.78 o 
   9  10  11        5.86       92.66     51.63 o 
  10  10  11      666.53      651.11     50.32 o 
  11  10  11      466.63      509.95     70.39 o 
  12  10  11     3518.54     3899.65    292.10 o 
  -7  11  11      160.30       60.12     91.75 o 
  -6  11  11       67.94       11.75     81.56 o 
  -5  11  11     1355.57     1324.70    184.92 o 
  -4  11  11     1724.92     1640.09     87.39 o 
  -3  11  11      104.40      123.38     32.74 o 
  -2  11  11     1044.99     1055.41     85.14 o 
  -1  11  11      868.46      905.55     55.79 o 
   0  11  11        1.66      -38.34     39.50 o 
   1  11  11      160.50      128.83     30.14 o 
   2  11  11     1893.70     1866.97     51.51 o 
   3  11  11      385.44      424.36     41.57 o 
   4  11  11     1004.35     1118.59     46.36 o 
   5  11  11       23.45       87.40     41.69 o 
   6  11  11      586.81      780.56     58.10 o 
   7  11  11     1617.05     1607.99     83.26 o 
   8  11  11      666.01      723.92     57.44 o 
   9  11  11        6.05       -2.91     56.47 o 
  10  11  11       72.30      139.30     42.69 o 
  11  11  11      286.70      330.01     68.31 o 
  -6  12  11     2469.70     2692.11    295.80 o 
  -5  12  11     1007.02     1061.03    129.11 o 
  -4  12  11     4321.98     4557.99    142.59 o 
  -3  12  11     1127.50     1032.00     98.24 o 
  -2  12  11       56.28      -12.47     33.41 o 
  -1  12  11      338.35      363.00     44.81 o 
   0  12  11     2814.12     2620.44     85.94 o 
   1  12  11     4485.85     4484.72    113.14 o 
   2  12  11     1035.67      981.89     52.61 o 
   3  12  11      329.42      297.40     32.22 o 
   4  12  11     2397.44     2535.89     79.19 o 
   5  12  11      282.57      329.65     37.36 o 
   6  12  11      105.04      145.64     49.94 o 
   7  12  11      289.80      234.44     51.14 o 
   8  12  11      250.01      181.95     46.42 o 
   9  12  11       60.29       99.24     44.91 o 
  10  12  11      166.86      168.62     48.26 o 
  -5  13  11     1879.92     1973.88    149.13 o 
  -4  13  11     3758.27     3986.01    137.63 o 
  -3  13  11     6034.02     6449.41    203.56 o 
  -2  13  11      897.68      917.25     60.27 o 
  -1  13  11       11.90       -0.38     36.65 o 
   0  13  11      968.65      922.90     63.78 o 
   1  13  11     3660.26     3985.07    109.98 o 
   2  13  11     4220.82     4288.94    112.53 o 
   3  13  11      257.61      278.07     40.32 o 
   4  13  11      198.80      160.70     33.13 o 
   5  13  11      108.76       73.42     34.16 o 
   6  13  11      132.97       47.50     42.35 o 
   7  13  11      265.25      218.43     69.47 o 
   8  13  11      481.06      389.35     64.84 o 
   9  13  11     1130.97     1345.51     87.75 o 
  10  13  11      243.20      144.68     51.59 o 
  -3  14  11     2418.43     2687.63    118.38 o 
  -2  14  11     2458.48     2443.30     89.20 o 
  -1  14  11       21.32       38.39     42.09 o 
   0  14  11     1088.11     1033.41     65.91 o 
   1  14  11     1713.76     1629.84    159.58 o 
   2  14  11     5033.04     5195.36    148.21 o 
   3  14  11     1798.77     1852.99     85.36 o 
   4  14  11      397.14      398.14     46.05 o 
   5  14  11      187.57      140.74     37.31 o 
   6  14  11       53.09        9.46     56.70 o 
   7  14  11     2762.11     3207.24    122.38 o 
   8  14  11     1292.22     1146.78     85.34 o 
  -1  15  11        5.34       -1.32     61.80 o 
   0  15  11      949.30     1052.51    131.86 o 
   1  15  11     3038.04     3106.03    120.03 o 
   2  15  11     1071.65     1249.50     85.27 o 
   3  15  11     3999.37     4354.95    139.85 o 
   4  15  11      310.32      145.34     49.04 o 
   5  15  11      573.19      724.03     63.71 o 
   6  15  11     1311.34     1319.11     80.33 o 
   7  15  11      846.44     1066.06     84.91 o 
  -5 -13  12      605.46      532.65     85.11 o 
  -4 -13  12      287.44      230.53     50.67 o 
  -3 -13  12      130.60       71.40     51.16 o 
  -2 -13  12     3178.91     3037.01    110.62 o 
  -1 -13  12      265.47      203.08     52.28 o 
   0 -13  12      164.03      151.36     50.31 o 
   1 -13  12      269.06      208.69     46.88 o 
   2 -13  12      885.39      816.22     71.65 o 
  -7 -12  12      430.89      381.95     58.09 o 
  -6 -12  12      752.01      747.11     60.91 o 
  -5 -12  12      149.71      116.19     42.07 o 
  -4 -12  12     3695.74     3833.68    110.16 o 
  -3 -12  12       83.82      101.21     48.21 o 
  -2 -12  12     2435.77     2269.80     94.84 o 
  -1 -12  12     2783.76     2878.86    125.39 o 
   0 -12  12       65.23      -13.48     54.92 o 
   1 -12  12     1432.32     1343.42     73.16 o 
   2 -12  12        6.76       66.70     42.90 o 
   3 -12  12      948.50      977.63     73.05 o 
   4 -12  12      649.21      672.26    101.81 o 
  -8 -11  12        4.99      -54.41     37.39 o 
  -7 -11  12     1285.37     1115.71    102.19 o 
  -6 -11  12      669.30      588.44     58.94 o 
  -5 -11  12        7.63       -3.01     36.00 o 
  -4 -11  12     3526.95     3459.91    122.78 o 
  -3 -11  12      368.68      378.06     46.92 o 
  -2 -11  12       48.72       17.26     40.23 o 
  -1 -11  12     2118.08     2179.05     88.48 o 
   0 -11  12     1948.63     2055.35     77.81 o 
   1 -11  12       98.06      109.57     37.58 o 
   2 -11  12       83.75       96.59     35.98 o 
   3 -11  12       80.74      130.98     46.51 o 
   4 -11  12     1148.42     1172.93     94.48 o 
   5 -11  12      129.93       54.41     59.46 o 
   6 -11  12      241.26      220.95     64.50 o 
  -9 -10  12        2.60      -27.70     47.50 o 
  -8 -10  12       77.71       84.04     54.18 o 
  -7 -10  12      797.25      709.82     53.23 o 
  -6 -10  12     6603.11     6547.14    157.79 o 
  -5 -10  12     1376.46     1256.59     56.08 o 
  -4 -10  12     1287.74     1285.07     56.43 o 
  -3 -10  12      703.41      778.47     45.08 o 
  -2 -10  12     2573.65     2398.90     78.87 o 
  -1 -10  12      675.60      624.39     47.78 o 
   0 -10  12      388.52      426.45     51.97 o 
   1 -10  12      213.19      158.27     36.38 o 
   2 -10  12        6.28      -26.06     29.42 o 
   3 -10  12     1451.48     1494.71     75.72 o 
   4 -10  12      113.73      140.26     55.07 o 
   5 -10  12      992.92      904.31     91.66 o 
   6 -10  12        0.05       86.10     55.32 o 
   7 -10  12      661.02      609.24     97.57 o 
  -9  -9  12       70.92       27.59     39.62 o 
  -8  -9  12      259.14      249.39     44.20 o 
  -7  -9  12     1227.07     1219.38     71.72 o 
  -6  -9  12     8544.35     8495.62    159.51 o 
  -5  -9  12     9861.11     9815.19    158.59 o 
  -4  -9  12      900.64      911.09     46.69 o 
  -3  -9  12      153.26      157.48     27.97 o 
  -2  -9  12     3124.64     3253.65     74.94 o 
  -1  -9  12     9411.16     9596.37    172.59 o 
   0  -9  12      871.49      957.87     53.54 o 
   1  -9  12      200.16      123.58     31.62 o 
   2  -9  12       17.31       57.65     27.87 o 
   3  -9  12      113.28       70.59     35.03 o 
   4  -9  12     1061.86     1001.93     81.19 o 
   5  -9  12        2.46       -0.34     45.15 o 
   6  -9  12      741.53      725.18     73.72 o 
   7  -9  12       81.22       40.52     67.48 o 
   8  -9  12      266.27      222.75    124.11 o 
 -10  -8  12      924.35      809.28     60.84 o 
  -9  -8  12      762.04      702.04     54.56 o 
  -8  -8  12      937.74      885.13     57.37 o 
  -7  -8  12     3151.05     3028.43     90.86 o 
  -6  -8  12     4189.71     4057.83     90.86 o 
  -5  -8  12    10986.84    10847.18    170.55 o 
  -4  -8  12     1706.78     1786.10     57.15 o 
  -3  -8  12      419.74      444.16     33.68 o 
  -2  -8  12      386.30      421.65     30.67 o 
  -1  -8  12     7243.98     7342.36    127.83 o 
   0  -8  12     8689.28     8683.30    172.26 o 
   1  -8  12     2839.60     2808.09    107.06 o 
   2  -8  12      916.23      902.45     46.24 o 
   3  -8  12      473.39      531.34     35.70 o 
   4  -8  12      684.49      747.50     67.76 o 
   5  -8  12     1887.41     1792.13     94.36 o 
   6  -8  12      165.96      166.59     51.10 o 
   7  -8  12      795.09      729.09     88.15 o 
   8  -8  12      268.95      198.14     70.34 o 
   9  -8  12      896.60      710.52     98.55 o 
 -10  -7  12     1618.22     1798.12    104.66 o 
  -9  -7  12       15.27       69.93     35.55 o 
  -8  -7  12     2383.25     2318.94     78.44 o 
  -7  -7  12     3591.41     3579.31     95.26 o 
  -6  -7  12      790.27      837.55     51.41 o 
  -5  -7  12     1163.95     1121.42     45.79 o 
  -4  -7  12     1848.85     1862.74     52.43 o 
  -3  -7  12      246.41      293.87     28.59 o 
  -2  -7  12      474.29      503.65     30.51 o 
  -1  -7  12     3329.08     3121.19     63.72 o 
   0  -7  12    12763.75    12992.76    192.24 o 
   1  -7  12     3991.89     3938.15     88.71 o 
   2  -7  12     2138.17     1931.14     71.85 o 
   3  -7  12      526.32      542.17     34.18 o 
   4  -7  12       20.39       68.19     39.27 o 
   5  -7  12     3542.46     3510.38    119.82 o 
   6  -7  12     1535.68     1561.15    125.61 o 
   7  -7  12     1747.02     1753.50    116.77 o 
   8  -7  12      737.00      618.39     84.44 o 
   9  -7  12        1.93      -31.72     59.31 o 
  10  -7  12     1047.33      923.80    105.33 o 
 -11  -6  12        6.07       -4.65     51.55 o 
 -10  -6  12     2344.74     2352.33    113.50 o 
  -9  -6  12     4082.98     4218.40    112.86 o 
  -8  -6  12      117.20      159.98     34.55 o 
  -7  -6  12     3190.46     3083.84     84.27 o 
  -6  -6  12      110.42       92.00     28.56 o 
  -5  -6  12     2507.73     2702.89     62.82 o 
  -4  -6  12     1062.69     1174.26     43.26 o 
  -3  -6  12      102.65      101.99     20.26 o 
  -2  -6  12       33.06       30.17     17.98 o 
  -1  -6  12     1815.12     1779.15     51.11 o 
   0  -6  12      578.87      537.08     33.54 o 
   1  -6  12     6893.08     7261.44    146.64 o 
   2  -6  12      436.50      463.70     37.62 o 
   3  -6  12      557.58      572.30     29.22 o 
   4  -6  12        1.43        0.19     33.76 o 
   5  -6  12       31.10       92.76     39.17 o 
   6  -6  12     2142.99     2419.80     97.92 o 
   7  -6  12      426.68      327.85    103.61 o 
   8  -6  12       81.94      133.18     89.41 o 
   9  -6  12      682.76      683.65     88.22 o 
  10  -6  12      225.49      150.10     68.41 o 
 -11  -5  12       87.40       86.77     76.92 o 
 -10  -5  12     1799.11     1710.32    104.67 o 
  -9  -5  12     7089.16     7107.41    219.04 o 
  -8  -5  12      168.34      174.67     31.74 o 
  -7  -5  12      427.42      506.38     39.22 o 
  -6  -5  12      114.15      103.11     27.01 o 
  -5  -5  12     4741.19     4882.78     94.90 o 
  -4  -5  12    20348.38    20830.20    239.05 o 
  -3  -5  12     8699.74     8748.44    138.26 o 
  -2  -5  12      123.52      128.04     22.09 o 
  -1  -5  12     6329.99     6334.69    105.91 o 
   0  -5  12       28.05       21.62     14.17 o 
   1  -5  12     3823.63     3794.63     81.67 o 
   2  -5  12       87.93      107.76     25.96 o 
   3  -5  12      233.68      233.18     23.10 o 
   4  -5  12     1817.11     1801.85     77.84 o 
   5  -5  12       54.92       50.98     34.43 o 
   6  -5  12        4.85       -3.89     35.01 o 
   7  -5  12     2231.04     2331.53    125.07 o 
   8  -5  12       96.75       88.65     50.45 o 
   9  -5  12       41.88        2.46     51.89 o 
  10  -5  12     3629.43     3926.77    167.45 o 
  11  -5  12     1314.97     1403.07    261.54 o 
 -11  -4  12      434.74      411.16    174.93 o 
 -10  -4  12      213.12      279.75     81.81 o 
  -9  -4  12     2645.31     2534.32    105.13 o 
  -8  -4  12     7298.10     7091.95    152.50 o 
  -7  -4  12        2.65       22.79     24.55 o 
  -6  -4  12      616.64      704.99     41.21 o 
  -5  -4  12      136.99      187.12     27.00 o 
  -4  -4  12    25094.78    26289.24    291.87 o 
  -3  -4  12    34706.06    34372.88    440.62 o 
  -2  -4  12     6715.31     6592.07     99.01 o 
  -1  -4  12     7859.57     7807.94    122.10 o 
   0  -4  12     1148.67     1156.70     34.82 o 
   1  -4  12     3251.47     3304.13     76.12 o 
   2  -4  12    11450.95    11296.86    217.99 o 
   3  -4  12     3767.97     3627.77    146.58 o 
   4  -4  12      761.34      724.07     39.71 o 
   5  -4  12       59.84       50.85     29.93 o 
   6  -4  12     4704.08     4642.40    127.05 o 
   7  -4  12      546.16      533.48    108.27 o 
   8  -4  12     1285.93     1105.51    123.55 o 
   9  -4  12      270.06      237.66     60.55 o 
  10  -4  12      824.28      765.37     86.03 o 
  11  -4  12     4209.08     4551.09    212.93 o 
 -11  -3  12       72.79      -77.82     68.55 o 
 -10  -3  12      551.48      501.93     89.98 o 
  -9  -3  12      127.43       67.89     62.32 o 
  -8  -3  12     1082.85     1131.69     69.98 o 
  -7  -3  12     2136.66     2134.78     95.19 o 
  -6  -3  12      357.74      405.15     34.44 o 
  -5  -3  12      373.73      397.77     37.26 o 
  -4  -3  12     7107.34     7720.44    111.99 o 
  -3  -3  12    22078.38    22313.57    268.94 o 
  -2  -3  12    11719.53    11641.48    168.01 o 
  -1  -3  12      281.63      356.22     28.19 o 
   0  -3  12        6.56      -13.45     11.74 o 
   1  -3  12     6498.09     6694.45    105.43 o 
   2  -3  12    20942.61    20820.21    298.58 o 
   3  -3  12    15902.33    15706.68    208.09 o 
   4  -3  12      705.33      757.99     42.92 o 
   5  -3  12      760.74      686.07     69.70 o 
   6  -3  12     1312.15     1300.25     64.11 o 
   7  -3  12     5496.10     5471.78    180.93 o 
   8  -3  12       66.54       75.68     47.38 o 
   9  -3  12        5.41        3.12     47.64 o 
  10  -3  12      329.19      367.80     69.53 o 
  11  -3  12     2458.62     2637.63    498.41 o 
  12  -3  12      671.08      632.07    144.52 o 
 -12  -2  12        7.21       57.06     77.91 o 
 -11  -2  12     2116.54     2133.13    233.66 o 
 -10  -2  12     1092.76      950.49    116.05 o 
  -9  -2  12      149.56      219.70     65.83 o 
  -8  -2  12      993.61     1087.76     66.68 o 
  -7  -2  12      715.00      838.10     52.94 o 
  -6  -2  12     1393.46     1475.66     50.76 o 
  -5  -2  12     3608.04     3680.01     89.74 o 
  -4  -2  12      179.80      186.71     18.70 o 
  -3  -2  12      837.76      910.69     32.02 o 
  -2  -2  12     5531.87     5528.07     86.42 o 
  -1  -2  12      205.24      193.03     19.21 o 
   0  -2  12     7706.40     7887.07    102.11 o 
   1  -2  12      548.51      511.01     26.62 o 
   2  -2  12    11273.61    10922.15    200.86 o 
   3  -2  12    23219.60    22460.63    266.38 o 
   4  -2  12    16820.58    16914.12    272.98 o 
   5  -2  12      930.03      988.08     73.86 o 
   7  -2  12     4894.68     5067.11    170.86 o 
   8  -2  12     3056.06     3021.79    203.05 o 
   9  -2  12      330.65      219.53     58.06 o 
  10  -2  12      482.79      412.15     89.91 o 
  11  -2  12       32.65      -43.04     52.71 o 
  12  -2  12     1894.41     1959.21    176.41 o 
 -12  -1  12     1590.64     1812.46    149.22 o 
 -11  -1  12      159.41      121.33     72.20 o 
 -10  -1  12     1917.78     1876.19    139.28 o 
  -9  -1  12      317.97      300.34    108.67 o 
  -8  -1  12     1057.50     1092.34    112.31 o 
  -7  -1  12     2410.90     2421.75     88.24 o 
  -6  -1  12     3560.99     3788.54     90.78 o 
  -5  -1  12     5256.41     5341.01    112.28 o 
  -4  -1  12      555.40      566.18     28.22 o 
  -3  -1  12      593.29      562.36     28.41 o 
  -2  -1  12     3507.96     3715.18     59.08 o 
  -1  -1  12      121.81      132.74     18.14 o 
   0  -1  12     4883.43     4726.12     79.72 o 
   1  -1  12     5055.29     4572.96     69.50 o 
   2  -1  12      896.53      963.91     30.62 o 
   3  -1  12     6430.12     5945.51     84.37 o 
   4  -1  12     9301.54     8753.32    133.56 o 
   5  -1  12     1046.50     1239.88     72.78 o 
   7  -1  12      327.72      320.71     54.57 o 
   8  -1  12      764.47      864.46     78.55 o 
   9  -1  12     2147.41     2177.67    114.24 o 
  10  -1  12      827.48      711.84    184.16 o 
  11  -1  12     1536.77     1411.16    304.32 o 
  12  -1  12       69.14      104.77     54.76 o 
 -11   0  12     1424.01     1423.90    130.00 o 
 -10   0  12       17.79      -23.11     58.11 o 
  -9   0  12      118.70       40.87     56.40 o 
  -8   0  12        1.25       -1.89     48.42 o 
  -7   0  12     4611.00     4798.33    182.26 o 
  -6   0  12    10657.47    10918.29    293.71 o 
  -5   0  12     8985.31     9328.58    184.13 o 
  -4   0  12      317.20      303.50     29.25 o 
  -3   0  12      897.00      900.48     40.71 o 
  -2   0  12    10567.43    10037.41    130.94 o 
  -1   0  12     2961.86     2945.07     58.37 o 
   0   0  12     8999.56     9009.36    129.68 o 
   1   0  12    27359.39    26420.44    322.66 o 
   2   0  12      307.32      322.06     20.90 o 
   3   0  12     6672.08     6098.89    102.69 o 
   4   0  12       35.88       -0.09     10.61 o 
   5   0  12      138.48      146.85     66.25 o 
   7   0  12       20.19      -44.14     43.42 o 
   8   0  12        3.42       57.59     43.94 o 
   9   0  12      586.19      545.35     68.71 o 
  10   0  12      100.35       33.96     49.33 o 
  11   0  12      232.87      133.29     51.06 o 
  12   0  12      514.70      508.85     94.19 o 
  13   0  12        8.87       49.53     60.06 o 
 -11   1  12     1393.32     1345.89    125.66 o 
 -10   1  12     1422.40     1316.33    150.24 o 
  -9   1  12      232.90      285.73     66.78 o 
  -8   1  12        4.32      -19.75     44.61 o 
  -7   1  12      118.93       47.02     46.83 o 
  -6   1  12    14810.57    14997.74    297.56 o 
  -5   1  12     1247.20     1401.27     81.50 o 
  -4   1  12      805.81      839.46     64.67 o 
  -3   1  12       13.85       17.19     12.77 o 
  -2   1  12    12307.59    12055.92    181.36 o 
  -1   1  12    18272.66    17268.31    206.71 o 
   0   1  12    12599.30    11850.87    139.86 o 
   1   1  12    11967.36    11420.18    127.46 o 
   2   1  12     2362.31     2377.93     49.33 o 
   3   1  12    22962.05    22603.26    431.64 o 
   4   1  12    23794.83    23172.16    345.53 o 
   5   1  12     1919.44     2048.60     79.19 o 
   8   1  12      200.42      175.53     47.58 o 
   9   1  12       15.92       -4.63     41.20 o 
  10   1  12     2977.67     2970.25    134.20 o 
  11   1  12       86.85       23.07     46.82 o 
  12   1  12        1.35      -38.49     48.46 o 
  13   1  12      775.70      747.05     91.61 o 
 -11   2  12      111.44       44.29     64.31 o 
 -10   2  12     1756.18     1901.90    161.20 o 
  -9   2  12      224.31      207.71     64.32 o 
  -8   2  12        2.66       97.22     51.31 o 
  -7   2  12     1062.27      944.89     89.74 o 
  -6   2  12       13.04      -12.38     49.08 o 
  -5   2  12     2938.67     3064.05     64.40 o 
  -4   2  12     2893.97     3095.71     90.24 o 
  -3   2  12      214.69      181.78     24.05 o 
  -2   2  12     3060.78     3053.55     66.80 o 
  -1   2  12    35553.62    36097.32    510.93 o 
   0   2  12    25221.99    23516.45    279.79 o 
   1   2  12     1627.26     1475.96     37.68 o 
   2   2  12     3973.93     3785.50     58.82 o 
   3   2  12      552.85      474.11     29.49 o 
   4   2  12    30432.62    30208.02    415.53 o 
   5   2  12    16429.66    16294.70    232.71 o 
   6   2  12     3485.31     3884.90    218.54 o 
   8   2  12     1168.11     1280.68     75.75 o 
   9   2  12     3008.60     2946.10    114.08 o 
  10   2  12      776.73      709.03     68.34 o 
  11   2  12        0.72       19.27     48.07 o 
  12   2  12        5.62       41.48     52.06 o 
  13   2  12     1134.90     1049.72    101.83 o 
 -11   3  12      876.05      812.27    120.81 o 
 -10   3  12       62.30       57.14     62.97 o 
  -9   3  12       30.51       20.69     54.24 o 
  -8   3  12      995.20     1020.92    253.50 o 
  -7   3  12      164.60      175.84     53.90 o 
  -6   3  12     3759.16     3811.33    154.94 o 
  -5   3  12     1126.27     1079.67     46.02 o 
  -4   3  12      457.44      429.56     31.20 o 
  -3   3  12     2659.94     2836.73     73.88 o 
  -2   3  12        9.05       34.60     16.67 o 
  -1   3  12      653.46      628.17     20.57 o 
   0   3  12     9020.48     8549.90    113.83 o 
   1   3  12     7545.09     7478.35    110.33 o 
   2   3  12      297.61      426.97     19.95 o 
   3   3  12      503.17      581.89     30.65 o 
   4   3  12     4109.86     4040.24     83.46 o 
   5   3  12    36538.18    37363.01    466.65 o 
   6   3  12     3473.04     3488.58     71.34 o 
   7   3  12      544.62      652.56     77.61 o 
   8   3  12      573.08      558.28     56.73 o 
   9   3  12      615.87      571.09     98.24 o 
  10   3  12     7483.37     7707.71    240.94 o 
  11   3  12      504.72      512.72     77.52 o 
  12   3  12      735.25      835.38     92.69 o 
  13   3  12      337.82      308.69     79.46 o 
 -11   4  12        1.82      -90.82     59.09 o 
 -10   4  12      492.67      563.65    242.64 o 
  -9   4  12       17.72      178.00     64.23 o 
  -8   4  12       87.46       -7.97     50.06 o 
  -7   4  12     1107.69     1253.31    100.47 o 
  -6   4  12      502.78      512.30     68.26 o 
  -5   4  12     6186.75     6229.41    147.72 o 
  -4   4  12       17.97       52.05     25.47 o 
  -3   4  12     2743.40     2725.45    192.85 o 
  -2   4  12      770.32      789.67     43.43 o 
  -1   4  12     6273.39     6261.95     89.49 o 
   0   4  12     1461.74     1242.69     30.83 o 
   1   4  12      550.64      665.53     44.07 o 
   2   4  12     1260.71     1244.08     31.06 o 
   3   4  12     3501.30     3387.43     51.66 o 
   4   4  12     1220.36     1153.53     40.12 o 
   5   4  12    14796.35    14612.03    222.45 o 
   6   4  12     3134.18     3102.55     69.98 o 
   7   4  12        4.33      -24.49     26.88 o 
   8   4  12      250.21      254.18     47.06 o 
   9   4  12      113.23       84.48     96.21 o 
  10   4  12     4197.57     4479.53    311.63 o 
  11   4  12     4554.54     4660.35    264.15 o 
  12   4  12      638.14      535.55     95.87 o 
  13   4  12      634.74      464.88     86.74 o 
 -10   5  12       20.96       39.99     99.80 o 
  -9   5  12      503.68      305.67     73.93 o 
  -8   5  12      416.88      143.99    106.83 o 
  -7   5  12       67.28       32.75     48.50 o 
  -6   5  12        9.51       -9.43     42.60 o 
  -5   5  12     9720.59    10495.79    303.83 o 
  -4   5  12     8879.41     9318.86    169.76 o 
  -3   5  12     1732.72     1892.14     76.25 o 
  -2   5  12     3125.23     3032.45     79.39 o 
  -1   5  12     1174.16     1196.81     56.51 o 
   0   5  12    11782.52    11663.85    138.95 o 
   1   5  12     7816.22     7304.78    153.90 o 
   2   5  12     3431.67     3516.53     59.89 o 
   3   5  12    14924.17    14441.25    166.15 o 
   4   5  12     6633.69     6304.48    107.96 o 
   5   5  12      392.08      376.71     34.87 o 
   6   5  12     1063.43     1054.70     48.12 o 
   7   5  12        7.70      -49.56     30.59 o 
   8   5  12     2704.56     2687.42    126.87 o 
   9   5  12      176.80       56.87     50.75 o 
  10   5  12      335.45      306.57     65.81 o 
  11   5  12     1717.71     1646.79    160.12 o 
  12   5  12      170.95      203.46    132.10 o 
  13   5  12        8.07       77.13     70.90 o 
 -10   6  12     1737.43     1527.47    170.20 o 
  -9   6  12       18.59       12.15     61.33 o 
  -8   6  12       15.98      -50.30     84.85 o 
  -7   6  12      133.88      172.10     56.10 o 
  -6   6  12      892.26      914.26     98.20 o 
  -5   6  12      357.89      403.74     64.83 o 
  -4   6  12     8194.49     8365.79    156.19 o 
  -3   6  12     4705.90     4900.59    107.03 o 
  -2   6  12      301.39      408.56     40.02 o 
  -1   6  12     3256.19     3244.99     89.19 o 
   0   6  12       58.64       65.15     15.16 o 
   1   6  12    22518.14    21807.94    344.09 o 
   2   6  12     5742.54     5507.40     95.56 o 
   3   6  12    13376.39    13424.06    184.97 o 
   4   6  12     8843.15     8884.14    118.22 o 
   5   6  12      103.77      129.26     29.49 o 
   6   6  12     4459.16     4580.57    120.82 o 
   7   6  12     7242.99     7108.12    138.34 o 
   8   6  12     1355.87     1181.33     67.30 o 
   9   6  12     2371.25     2362.45    185.80 o 
  10   6  12       24.66       48.19     57.99 o 
  11   6  12        0.33      -63.30     67.66 o 
  12   6  12        3.84      -12.99     54.21 o 
  13   6  12      501.08      485.44     73.46 o 
  -9   7  12     1016.32      947.74    219.71 o 
  -8   7  12      551.87      645.53     88.85 o 
  -7   7  12      880.10      947.73     94.90 o 
  -6   7  12     1295.44     1555.29    180.79 o 
  -5   7  12     2424.79     2649.96    133.70 o 
  -4   7  12       36.73       34.97     31.60 o 
  -3   7  12     2842.64     2792.35     84.88 o 
  -2   7  12      295.84      284.11     40.98 o 
  -1   7  12      397.15      383.10     32.01 o 
   0   7  12     3538.00     3557.77     75.75 o 
   1   7  12    17430.10    17350.45    232.79 o 
   2   7  12    15928.11    15554.18    193.07 o 
   3   7  12     3330.01     3572.42     68.58 o 
   4   7  12     1115.32     1233.44     40.41 o 
   5   7  12      349.24      354.58     32.21 o 
   6   7  12     4028.06     3999.13     96.76 o 
   7   7  12     7914.52     7992.69    155.21 o 
   8   7  12     4362.48     4400.60    101.34 o 
   9   7  12     5114.28     5293.96    143.13 o 
  10   7  12     1413.23     1374.33    112.37 o 
  11   7  12      137.93      145.85     59.23 o 
  12   7  12      547.92      604.03     78.11 o 
  13   7  12      193.02       88.29     83.21 o 
  -9   8  12     2011.33     2091.18    178.65 o 
  -8   8  12       26.80      129.96     83.21 o 
  -7   8  12     1634.89     1695.22    157.72 o 
  -6   8  12      704.32      616.53    105.55 o 
  -5   8  12      838.74      969.80    121.01 o 
  -4   8  12     2500.75     2702.21    129.79 o 
  -3   8  12      103.31       96.95     35.35 o 
  -2   8  12      297.35      284.66     37.12 o 
  -1   8  12      838.69      734.08     49.87 o 
   0   8  12     3032.46     3277.72     85.80 o 
   1   8  12     1575.17     1558.69     53.28 o 
   2   8  12     6391.53     6417.75    117.06 o 
   3   8  12     5175.73     5172.74     78.33 o 
   4   8  12      505.57      556.19     30.67 o 
   5   8  12      268.65      277.25     43.35 o 
   6   8  12       88.74       60.46     36.96 o 
   7   8  12     9702.11    10005.21    187.21 o 
   8   8  12     5898.49     6284.71    133.29 o 
   9   8  12     6171.37     6461.39    124.31 o 
  10   8  12     3635.02     3652.08    139.07 o 
  11   8  12      431.12      526.69     96.74 o 
  12   8  12     1754.54     1735.70    142.32 o 
  -8   9  12      509.46      518.93    108.20 o 
  -7   9  12       10.00      119.84     83.59 o 
  -6   9  12      628.05      551.92    109.81 o 
  -5   9  12       38.39      140.85     79.49 o 
  -4   9  12     1865.90     1854.26     94.65 o 
  -3   9  12      891.19      796.61     51.96 o 
  -2   9  12      574.43      618.48     49.83 o 
  -1   9  12     1395.63     1374.07     62.31 o 
   0   9  12     4477.37     4535.15     96.59 o 
   1   9  12      144.30      241.92     22.85 o 
   2   9  12      795.77      775.79     33.28 o 
   3   9  12      262.99      225.71     25.37 o 
   4   9  12      455.52      488.69     34.06 o 
   5   9  12     1013.53     1039.04     54.85 o 
   6   9  12     1518.07     1565.72     69.37 o 
   7   9  12      335.91      236.74     36.78 o 
   8   9  12     5407.24     5134.38    111.23 o 
   9   9  12      201.91      171.18     39.80 o 
  10   9  12      209.71      191.76     74.09 o 
  11   9  12       23.29        0.82     81.60 o 
  12   9  12      402.92      414.06    102.76 o 
  -7  10  12       31.05      170.88     92.70 o 
  -6  10  12      112.68      203.28     94.21 o 
  -5  10  12      492.83      350.70    102.14 o 
  -4  10  12      610.52      549.24     64.90 o 
  -3  10  12      114.67       50.49     33.53 o 
  -2  10  12      656.70      763.20     51.03 o 
  -1  10  12     2192.92     2438.80     82.77 o 
   0  10  12     3013.65     3081.17     87.97 o 
   1  10  12      236.14      278.37     29.95 o 
   2  10  12     3590.24     3945.12     83.16 o 
   3  10  12     3258.71     3458.97     72.08 o 
   4  10  12      790.84      711.40     37.01 o 
   5  10  12     5011.53     5022.48     93.86 o 
   6  10  12     2270.04     2440.20     99.12 o 
   7  10  12      517.84      577.89     69.61 o 
   8  10  12        4.85       -3.08     36.10 o
[truncated: 274,502 more chars]
